# Supplementary material for: The association between the parameters of uroflowmetry and lower urinary tract symptoms in prostate cancer patients after robot-assisted radical prostatectomy
Source: PLoS One. 2022 Oct 6;17(10):e0275069. doi: 10.1371/journal.pone.0275069 (PMC9536545; doi:10.1371/journal.pone.0275069)
Supplement: S1 Data — (XLSX) [file pone.0275069.s001.xlsx]

## Sheet: ★★改編２UFM (狭窄除外、抗コ、neoなし）
Pt.No.	Age	iPSA	PV	cT stage	BMI	Ope time	Console	Blood loss	nerve sparing	pT	Days to cont	Cont attained	Days to 1pad/day	1pad attained	★HT	★DM	★α1	VV0	Qmax0	RV0	VV 3-6	Qmax 3-6	RU 3-6	VV change	Qmax change	RU change	Daytime frequency	Nocturia	Urgency	Urgent incontinece	Stress incontinence	Slow stream	Straining	Incomplete emptying	Bladder pain	Urethral pain	Total CLSS	QOL index	Daytime frequency3	Nocturia3	Urgency3	Urgent incontinece3	Stress incontinence3	Slow stream3	Straining3	Incomplete emptying3	Bladder pain3	Urethral pain3	Total CLSS3
1	69	4.6	36	2	23	451	358	200	no	3a	79	1	39	1	1	0	0	337	40.8	17	169	33.9	52	-168	-6.9	35	0	1	0	0	0	1	2	0	0	0	4	3	1	2	1	0	1	0	1	0	0	0	6
2	58	12	22	2	22	452	365	300	no	3a	88	1	88	1	1	0	0	324	22.1	35	284	31.2	61	-40	9.1	26	1	0	0	0	0	1	1	2	0	0	5	2	1	0	0	1	1	1	0	1	0	0	5
3	58	10.1	29	2	22	314	253	50	rt	2a	88	1	88	1	0	0	0	350	14	67	349	20.8	59	-1	6.8	-8	0	1	1	0	0	1	1	2	0	0	6	3	1	2	1	0	1	0	0	0	1	0	6
4	49	11.3	22	1	23	272	219	50	lt	2c	7	1	7	1	0	1	0	72.5	6.3	81	441	44	40	368.5	37.7	-41	0	0	0	0	0	1	1	1	0	0	3	3	0	0	1	0	1	0	2	1	0	0	5
5	52	10.5	36	1	24	314	262	150	rt	2a	1654	0	247	1	1	1	0	71.9	5.7	45	77	9.1	13	5.1	3.4	-32	1	0	0	0	0	0	0	0	0	0	1	0
6	71	4.04	21	1	22.7	301	244	80	rt	2b	168	1	168	1	1	0	0	276	13.9	217	83.5	4.9	76	-192.5	-9	-141	1	1	0	0	0	3	0	2	0	0	7	4	1	0	1	1	2	2	1	1	0	0	9
7	64	5.2	41	2	22.7	306	250	390	no	2a	35	1	35	1	0	0	0	115	14.4	44	427	43.1	15	312	28.7	-29	1	0	2	1	0	2	1	0	0	0	7	4	0	0	1	0	1	0	0	0	0	0	2
8	68	5.18	36	1	19.3	252	190	100	no	2a	53	1	4	1	0	0	0	156	11.5	25	55.4	4.5	22	-100.6	-7	-3	0	0	0	0	0	2	0	1	0	0	3	4	1	0	1	1	1	1	0	1	0	0	6
9	60	3.04	21	1	21.4	296	226	350	no	2a	179	1	7	1	0	0	0	540	29.3	121	290	11.9	11	-250	-17.4	-110	1	0	1	0	0	2	0	3	0	0	7	4	1	1	2	0	2	3	1	2	0	0	12
11	65	7.2	33	1	25.9	300	238	450	lt	2c	55	1	23	1	0	0	0	400	17.3	13	365	24	25	-35	6.7	12	2	1	0	0	0	0	0	0	0	0	3	2	1	0	1	0	1	0	1	0	0	0	4
12	64	7.9	60	1		296	238	800	lt	2c	41	1	25	1	1	0	0	379	18.4	21	167	15.1	44	-212	-3.3	23	0	0	0	0	0	0	0	0	0	0	0	0	0	1	1	0	0	0	1	0	0	0	3
13	66	9.5	24	1	22.1	237	182	50	no	2b	150	1	81	1	1	0	0	315.8	27.2	35	124	21.3	11	-191.8	-5.9	-24	2	0	0	0	0	0	0	0	0	0	2	1	2	2	0	2	2	0	0	0	0	0	8
14	67	6.8	53	1	22.1	333	278	1000	no	2c	1810	0	1810	0	0	0	1	352	14.4	163	149	18.7	19	-203	4.3	-144	1	1	1	1	0	2	0	3	0	0	9	4											0
15	62	9.99	25	1	21.3	239	185	250	lt	2c	30	1	30	1	1	0	0	352	14.4	163	149	18.7	19	-203	4.3	-144	1	1	1	1	0	2	0	2	0	0	8	4	1	2	1	0	0	1	0	0	0	0	5
16	62	6.45	48	1	25.7	204	156	200	lt	3a	174	1	174	1	1	0	0	71.7	5.2	73	118	21.4	28	46.3	16.2	-45	3	2	1	0	0	3	3	3	0	1	16	4	2	3	2	2	3	0	2	2	0	0	16
17	63	6.17	20	1	22.2	263	218	200	rt	3a	267	1	206	1	1	0	0	335.3	17.6	18	70	16	24	-265.3	-1.6	6	1	1	0	0	0	1	1	1	0	0	5	3	2	2	1	1	2	2	1	1	0	0	12
18	70	6.18	24	1	24.1	251	187	450	rt	3a	217	1	85	1	0	0	0	254	17.6	29	243	20.4	17	-11	2.8	-12	2	2	1	1	0	3	0	2	1	2	14	3	1	2	1	0	1	1	1	1	0	1	9
19	71	7.65	40	1	28.6	263	216	900	rt	2c	1813	0	241	1	1	0	0	499	20.5	142	225	17.5	58	-274	-3	-84	1	0	2	0	0	1	2	1	0	0	7	0
20	64	6.26	21	1	25.7	256	209	650	lt	2c	1808	0	135	1	1	0	0	227	20.3	85	71.4	12.9	52	-155.6	-7.4	-33	0	2	1	0	0	2	2	0	1	0	8	3
21	62	4.6	35	1	25	303	261	1000	lt	2c	1852	0	473	1	0	0	0	227	20.3	85	81.5	12.1	61	-145.5	-8.2	-24	0	1	0	0	0	1	1	1	0	0	4	3	0	1	1	0	3	3	2	2	0	0	12
22	72	5.49	28	1	25.7	210	152	500	rt	2c	63	1	36	1	0	0	0	226	19.3	0	43.1	5	16	-182.9	-14.3	16	1	2	2	0	0	2	1	0	0	0	8	3	0	2	1	0	2	1	0	0	0	0	6
23	64	5.4	51	1	19.9	267	209	50	rt	2a	6	1	0	1	0	0	0	86.3	9.5	38	68	8.1	39	-18.3	-1.4	1	3	2	1	0	0	2	1	2	0	0	11	4	1	2	1	0	1	1	0	1	1	1	9
24	60	6.5	34	1	24.3	210	166	450	lt	3a	352	0	79	1	0	0	0	348	6.5	0	236	22.1	34	-112	15.6	34	2	2	2	0	0	3	1	1	0	0	11	5	2	2	1	1	2	0	0	0	0	0	8
25	58	5.3	16	1	24.1	236	185	400	no	2c	7	1	7	1	0	0	0	73	9.7	39	288	30.2	13	215	20.5	-26	1	0	0	0	0	1	1	1	0	0	4	2	2	1	0	0	0	0	1	0	0	0	4
26	70	10	21	1	27.3	227	173	200	no	3a	76	1	13	1	1	0	0	238	13.5	79	337	29.9	27	99	16.4	-52	0	1	1	0	0	2	2	1	0	0	7	3	1	2	0	0	1	1	0	1	0	0	6
27	67	12.3	78	1	26.3	353	298	700	bil	2c	224	1	20	1	0	1	0	113	12.6	72	188	21.9	25	75	9.3	-47	2	2	1	0	0	1	1	0	1	0	8	3	1	2	1	1	1	0	1	1	1	1	10
28	70	5.63	29	1	24.1	165	117	250	no	2c	344	1	85	1	1	0	0	624	16.1	16	320	26.2	20	-304	10.1	4	0	1	0	0	1	2	0	1	0	0	5	5	2	1	2	2	3	1	1	0	0	0	12
29	72	13.06	43	1	27.4	270	190	200	lt	2c	145	1	128	1	0	0	1	128	5.6	39	94	20.1	45	-34	14.5	6	1	2	0	0	0	3	2	0	0	0	8	6	1	2	1	1	2	1	1	0	0	0	9
30	59	7.3	32	1	24.4	256	202	50	no	2b	74	1	18	1	1	1	0	181	21.2	17	114	31.7	19	-67	10.5	2	1	0	0	0	0	1	0	0	0	0	2	3	1	1	0	0	1	0	0	0	0	0	3
31	66	6.7	20	1	23.7	262	201	500	rt	2c	3	1	3	1	0	0	0	274	32.1	0	131	36.6	17	-143	4.5	17	0	1	0	0	0	2	0	0	0	0	3	2	1	1	1	0	0	0	0	0	0	0	3
33	75	8.28	55	1	21.6	266	220	200	no	2b	4	1	4	1	1	1	0	95.1	5.3	37	85	11.5	11	-10.1	6.2	-26	1	2	0	0	0	3	2	0	0	0	8	5	1	2	0	0	0	2	1	0	0	0	6
34	57	11.27	24	1	24.4	237	188	200	lt	2c	88	1	81	1	1	0	0	478	31	21	100	13.3	11	-378	-17.7	-10	0	1	0	0	0	2	1	1	0	1	6	3	1	1	1	1	2	0	1	1	1	0	9
35	63	15.02	28	1	24.2	231	165	10	rt	3a	24	1	6	1	0	0	0	203	14.7	35	48	9.5	23	-155	-5.2	-12	1	1	0	0	0	2	2	2	0	0	8	3	1	1	0	0	1	0	1	0	0	0	4
36	59	4	35	1	23.8	221	176	1000	rt	2b	99	1	99	1	0	0	0	217	19.5	22	102	9.9	31	-115	-9.6	9	2	2	2	0	0	0	0	0	0	0	6	3	2	2	2	1	2	2	3	3	2	1	20
37	65	12.4	30	1	24.9	241	183	500	no	2c	2	1	2	1	0	1	0	195	15	41	170	39.3	40	-25	24.3	-1	2	1	0	0	0	0	0	1	0	0	4	0	2	1	0	0	0	0	1	0	0	0	4
38	59	11.85	27	1	25.3	262	212	500	no	2c	942	0	112	1	0	0	0	217	21.9	29	46.6	15.6	14	-170.4	-6.3	-15	1	1	1	0	0	1	1	0	0	0	5	3	2	1	0	0	3	1	1	0	0	0	8
39	69	4.95	31	1	25.9	228	170	420	no	2c	450	1	65	1	0	0	0	295	12.7	74	32.6	6.3	14	-262.4	-6.4	-60	1	2	1	0	0	2	0	1	0	0	7	3	2	2	2	1	2	3	0	2	0	0	14
40	69	8.85	23	1	27.7	201	163	350	lt	2c	5	1	5	1	0	1	0	463	17	25	98.2	12.8	28	-364.8	-4.2	3	0	0	0	0	0	0	1	1	0	0	2	0	0	1	0	0	1	0	0	0	0	0	2
41	62	10.8	22	1	21.2	199	160	50	lt	2c	1668	0	1668	0	0	0	0	54.4	6.6	77	69.9	14.4	0	15.5	7.8	-77	1	0	0	0	0	0	0	0	0	0	1	3	1	1	1	2	3	0	1	0	1	1	11
42	52	12.5	34	1	23.7	248	210	50	no	2c	335	1	148	1	0	0	0	230	36.9	23	81.5	19.2	19	-148.5	-17.7	-4	0	0	2	0	0	1	1	0	0	0	4	3	2	1	0	0	2	1	3	1	1	0	11
43	65	7	30	1	21.8	246	200	450	lt	3a	25	1	0	1	1	0	1	254	18	35	62.7	11.8	38	-191.3	-6.2	3	1	2	0	0	0	2	1	1	0	0	7	2	1	2	0	1	0	0	0	0	0	0	4
44	70	6.3	30	1	24.8	222	184	500	no	2c	80	1	49	1	0	0	0	317	8.8	45	46	7	0	-271	-1.8	-45	1	3	3	0	0	3	1	2	0	0	13	6	2	2	2	2	1	1	2	1	0	0	13
45	65	5	57	1	23.2	261	221	400	rt	2a	54	1	23	1	0	0	0	331	24.8	29	28	4.6	13	-303	-20.2	-16	1	0	0	0	0	2	0	1	1	1	6	3	0	0	1	1	1	0	0	0	0	0	3
46	73	6.07	33	1	22.9	290	246	1050	no	2a	1704	0	1459	1	0	0	0	343	16.3	58	116	14.3	12	-227	-2	-46	2	1	1	0	0	3	0	2	0	0	9	3	2	1	1	2	2	2	2	2	0	0	14
47	73	9.24	24	1	25.9	239	207	200	lt	2c	70	1	14	1	1	1	0	108	8.3	50	70.6	3.5	70	-37.4	-4.8	20	1	2	1	0	0	3	1	0	0	1	9	4	2	3	1	0	0	3	2	2	0	0	13
48	52	2.67	26	1	18.3	282	224	600	lt	2c	4	1	3	1	1	0	0	353	20.5	44	185	27.1	40	-168	6.6	-4	1	2	1	0	0	0	1	1	3	1	10	3											0
49	55	6.78	37	1	23.2	234	190	50	rt	2c	101	1	4	1	0	1	0	144	18	26	126	20.4	28	-18	2.4	2	1	0	0	0	0	2	2	2	0	0	7	3	0	1	1	0	1	1	1	1	0	0	6
50	62	4.92	16	1	20.5	253	208	100	lt	3a	82	1	2	1	0	0	0	754	19.8	33	341	21.9	20	-413	2.1	-13	2	2	0	0	0	1	0	2	0	0	7	4	1	2	1	0	1	1	0	2	0	0	8
51	70	9.65	20	1	19.8	229	192	100	no	2a	83	1	83	1	0	0	1	80.7	8.8	66	105	11.2	12	24.3	2.4	-54	1	2	1	0	0	0	0	0	0	0	4	3	1	3	0	1	0	2	1	0	0	0	8
52	72	6.58	12	2	27.5	303	250	250	no	2c	669	1	669	1	1	1	1	68.4	8.1	42	37.4	5.8	11	-31	-2.3	-31	0	2	0	0	0	3	2	2	0	0	9	6	0	3	1	1	2	1	2	1	1	0	12
53	72	10	32	1	21.8	322	255	650	no	3a	1565	0	845	1	1	0	0	48.6	5.9	45	16.4	7.1	48	-32.2	1.2	3	1	2	1	1	0	1	0	2	0	0	8	4	1	2	2	1	1	0	0	3	0	0	10
55	72	6.37	32	1	21.4	268	211	50	rt	2c	5	1	5	1	0	0	0	126	14.5	15	67.6	15.4	0	-58.4	0.9	-15											0												0
56	66	5.32	20	1	18	268	211	50	rt	3a	458	1	192	1	0	0	0	319	8.3	22	87	13.2	13	-232	4.9	-9	1	2	1	0	0	3	3	0	2	2	14	4											0
57	68	6.93	23	1	24.6	280	255	350	lt	2a	23	1	23	1	1	0	1	128	8.1	83	72	5.7	17	-56	-2.4	-66	2	2	1	1	0	1	0	2	0	0	9	5	1	2	1	1	3	2	3	0	0	0	13
59	72	6.92	22	1	23.3	237	173	150	no	2c	1263	0	72	1	0	0	0	444	26.1	114	45.8	7.8	24	-398.2	-18.3	-90	0	2	0	0	0	0	0	0	0	0	2	2	1	0	1	0	2	1	0	2	0	0	7
60	63	3.84	27	1	27.5	255	186	550	no	2b	1641	0	201	1	0	0	0	150	16.9	14	113	21.9	30	-37	5	16	2	0	0	0	0	0	0	1	0	0	3	1	1	0	0	1	3	0	0	0	0	0	5
62	70	5.81	20	1	20.3	206	165	50	no	2c	1621	0	57	1	0	0	0	182	19.6	55	99.7	19	41	-82.3	-0.6	-14	2	1	0	0	0	0	0	0	0	0	3	0	0	2	1	1	1	0	1	0	0	0	6
63	63	4.07	29	2	23.1	265	227	200	rt	2c	117	1	117	1	1	0	0	761	12.4	38	310	5.8	55	-451	-6.6	17	2	1	1	0	0	0	0	0	0	0	4	3	2	2	0	2	2	3	0	0	0	0	11
64	73	8.9	27	2	19	265	168	50	rt	2c	23	1	11	1	0	0	0	137	5.7	125	88.4	4.3	34	-48.6	-1.4	-91	2	1	3	0	0	3	2	1	0	0	12	6	1	1	2	0	0	3	2	1	0	0	10
66	74	5.83	34	1	25.7	185	140	500	no	3a	270	1	79	1	1	0	0	81.4	9.4	15	84.8	15.4	15	3.4	6	0	0	1	0	0	0	0	0	0	0	0	1	0	1	2	0	0	2	1	0	0	0	0	6
67	77	8.34	22	1	24.1	231	183	50	no	2c	50	1	19	1	0	0	1	220	12	29	67	17.6	33	-153	5.6	4	1	2	1	0	0	0	0	0	0	0	4	5	1	3	2	1	1	0	0	0	0	0	8
68	69	6.22	19	2	22	273	227	0	lt	2c	1570	0	1173	1	0	0	0	297	23.4	55	229	38.5	33	-68	15.1	-22	2	0	1	1	0	0	0	1	0	0	5	3	2	0	2	3	3	0	0	1	0	0	11
69	69	25	21	1	27	245	205	450	no	3b	149	1	16	1	1	0	0	297	23.4	55	129	14.2	0	-168	-9.2	-55	0	1	2	0	0	3	3	1	0	0	10	5	1	2	2	0	1	0	2	1	0	1	10
70	65	4.73	59	1	20.7	220	167	150	rt	2c	1065	1	59	1	0	0	0	148	10.4	102	219	15.8	0	71	5.4	-102	1	1	1	0	0	0	0	0	0	0	3	1	1	2	1	0	2	0	0	0	0	1	7
71	74	6.96	27	1	23.7	232	197	150	rt	2a	58	1	9	1	1	0	0	202	16.1	25	181	26	30	-21	9.9	5	2	1	1	0	0	3	0	1	0	0	8	4	2	1	1	0	1	1	0	1	0	0	7
72	66	10.06	25	1	27.9	291	230	100	no	2c	24	1	16	1	1	0	0	328	22.4	51	264	14.5	20	-64	-7.9	-31	0	1	2	1	0	0	0	0	0	0	4	2	1	2	0	0	1	0	1	1	0	0	6
73	70	17.67	55	1	23.1	230	172	250	lt	2c	67	1	67	1	0	0	0	143	10.3	126	154	18.6	30	11	8.3	-96													1	1	1	1	1	1	1	1	0	0	8
74	55	11.8	40	1	21.5	259	217	450	bil	2c	71	1	21	1	0	0	0	151	14	34	163	32.8	14	12	18.8	-20	0	2	0	0	0	0	0	3	0	0	5	3	2	1	0	0	1	0	2	1	0	0	7
77	65	6.09	20	2	22	173	130	0	no	2b	1528	0	1528	0	0	0	0	172.6	20.8	21	80.7	30.9	22	-91.9	10.1	1	1	1	1	1	0	0	0	1	0	0	5	4	2	2	2	3	3	2	3	2	0	0	19
78	63	4.5	14	2	20.8	192	141	0	no	2c	5	1	5	1	0	0	0	209	11	28	202	7.8	46	-7	-3.2	18	1	0	0	0	0	0	0	0	0	0	1	0	0	2	0	0	0	0	0	0	0	0	2
79	64	6.09	30	1	21.4	195	151	0	no	3a	16	1	1	1	1	0	0	555	11.8	41	83.2	15.4	14	-471.8	3.6	-27	1	1	0	0	0	0	0	0	0	0	2	1	2	1	0	0	0	1	1	0	0	0	5
80	69	7.5	23	1	24	220	154	50	rt	2c	154	1	20	1	0	1	0	502	27	119	134	24	33	-368	-3	-86	1	2	2	0	0	2	0	2	0	0	9	5	1	2	1	2	1	0	1	0	0	0	8
81	68	7.39	38	1	24.6	253	208	0	no	2c	90	1	2	1	1	0	0	126	8.7	39	65.5	15.8	41	-60.5	7.1	2	2	2	1	0	0	2	0	0	0	0	7	2	2	2	1	0	0	0	2	2	0	0	9
82	68	3.63	35	1	24.7	212	169	340	no	2a	64	1	64	1	1	0	0	318	10.4	78	210	25.7	29	-108	15.3	-49	1	2	1	0	0	3	0	0	0	0	7	3	2	2	0	0	1	0	1	1	0	0	7
83	74	11.15	29	1	20.6	299	185	150	no	3a	107	1	82	1	1	0	1	133	5.7	45	397	11.9	39	264	6.2	-6	1	0	0	0	0	0	0	0	0	0	1	1	0	2	0	1	2	1	1	1	0	0	8
86	67	7.3	45	1	24.9	292	251	220	no	2a	74	1	74	1	0	0	0				67.7	12.8	0	67.7	12.8	0	1	2	1	2	0	0	1	2	1	0	10	1	1	2	2	1	2	0	1	2	1	0	12
87	70	21	37	1	30.1	204	144	200	no	3a	48	1	48	1	0	1	0	411	22.8	118	376	14.1	55	-35	-8.7	-63	0	2	0	0	0	0	0	0	1	1	4	2	1	2	1	1	1	2	3	1	0	0	12
88	57	8.35	37	1	19.3	213	163	150	lt	2c	696	0	89	1	0	0	0	680	34.8	50	409	44.4	32	-271	9.6	-18	0	0	0	0	0	2	0	0	0	0	2	3	2	0	0	1	2	1	1	0	0	1	8
89	68	8.69	18	1	45	164	118	0	no	2c	1478	0	651	1	0	0	0	238.7	15.4	53	166	21.7	50	-72.7	6.3	-3	1	1	1	0	0	0	0	0	0	0	1	1	2	1	0	3	3	3	2	2	1	0	17
90	66	4.2	38	1	24.6	326	284	1200	lt	2c	4	1	4	1	0	0	1	242	15.2	44	126	17.5	64	-116	2.3	20	1	1	1	0	0	1	1	1	0	0	6	3	0	1	0	0	0	0	0	0	0	0	0
91	75	7.54	22	1	18.4	212	173	100	no	2a	14	1	14	1	1	1	0	264	17.1	53	198	27.3	36	-66	10.2	-17	1	0	1	0	0	1	0	0	0	0	3	0	1	2	1	0	0	0	0	0	0	0	4
93	61	4.8	47	1	25	260	221	150	no	2b	1352	0	253	1	1	0	1	210	19.7	33	330	52.6	50	120	32.9	17	1	2	2	2	0	1	0	0	0	0	8	5	3	2	2	2	3	1	0	0	0	0	13
95	66	10.6	23	1	26.4	211	169	300	lt	3a	67	1	67	1	0	1	0	183	17.7	34	161	21.2	31	-22	3.5	-3	0	2	0	0	0	1	0	1	0	0	4	3	1	2	1	1	1	1	1	0	0	0	8
96	67	5.38	24	1	22	183	130	0	lt	2c	76	0	27	1	0	0	0	318	30	51	354	18.5	71	36	-11.5	20	2	1	0	0	0	2	2	0	0	0	7	4	1	2	0	1	1	2	2	1	0	0	10
97	66	26	76	1	25	293	250	500	no	2b	5	1	5	1	0	0	0	178	10.5	157	264	33.7	77	86	23.2	-80	0	2	1	0	0	2	1	1	0	2	9	3	0	2	1	0	0	0	0	0	0	0	3
98	71	13.3	29	2	21.2	217	184	600	no	3a	242	1	73	1	0	0	1	258	17.4	45	126	6.7	76	-132	-10.7	31	1	1	0	0	0	3	1	0	0	0	6	5	2	1	0	0	2	3	2	0	0	0	10
100	66	9.09	34	1	23.4	205	164	800	rt	2b	53	1	53	1	1	0	0	735	19.7	36	330	30.5	21	-405	10.8	-15	1	2	0	0	0	0	0	1	0	0	4	0	1	2	1	0	0	0	0	0	0	0	4
101	70	8.05	31	1	24.5	213	155	20	no	2c	79	1	2	1	0	0	1	185	9.4	67	124	10.7	81	-61	1.3	14	0	1	0	0	0	2	1	2	0	0	6	3	0	3	1	0	1	2	2	1	0	0	10
102	74	7.2	36	1	24.7	230	180	20	no	2c	89	0	26	1	0	0	0	105	6.2	30	390	21.3	0	285	15.1	-30	1	2	1	0	0	3	1	3	0	1	12	5	1	1	1	0	2	1	1	1	0	2	10
103	64	17.6	24	1	21.7	250	155	300	rt	2c	1103	0	162	1	0	1	1	392	25.3	43	133	35.6	39	-259	10.3	-4	1	0	0	0	0	0	0	0	0	0	1	1	2	2	0	0	2	1	1	2	0	0	10
104	72	11.2	28	1	24.9	280	219	1100	no	3a	266	1	19	1	0	0	0	227	25.9	10	248	20	0	21	-5.9	-10	0	1	0	0	0	0	0	0	0	0	1	3	0	1	0	0	1	1	1	0	0	0	4
105	73	5.6	37	1	24.3	243	180	110	no	3b	354	1	79	1	1	0	0	185	11.9	161	193	17.7	28	8	5.8	-133	1	1	1	0	0	2	1	0	0	0	6	3	2	2	1	1	1	2	2	1	0	0	12
106	63	22.6	19	1	23	183	127	300	no	2c	182	1	62	1	1	0	0	204	15.5	12	171	27.5	0	-33	12	-12	0	1	0	0	0	0	0	0	0	0	1	1	0	1	0	1	1	0	0	0	0	0	3
107	78	6.22	19	1	24	201	152	0	no	2c	120	1	74	1	1	0	0				70	8.5	34	70	8.5	34	0	3	1	1	0	1	1	1	0	0	8	3	0	3	0	1	1	3	1	1	1	1	12
108	69	21.8	29	1	21.4	214	167	550	no	3a	61	1	7	1	0	0	1	57	5.5	41	91	6.4	36	34	0.9	-5	0	2	1	0	0	2	2	3	0	0	10	6	1	2	0	0	1	1	0	0	0	0	5
109	72	25	12	2	23.1	238	196	0	no	3b	234	1	234	1	1	0	0	99.6	8.2	0	10	4.7	0	-89.6	-3.5	0	1	2	1	0	0	1	0	0	0	0	5	3	2	3	3	2	3	0	0	0	0	0	13
110	68	6.8	17	2	21.6	259	206	700	no	3a	173	1	58	1	1	0	0	205	19.8	46	184	22.7	69	-21	2.9	23	3	1	2	1	0	1	1	1	0	0	10	6	1	1	1	2	3	0	0	0	1	0	9
111	71	6.2	49	1	21.5	139	93	50	rt	2c	373	0	146	1	0	0	0	538	26.2	10	271	17.1	62	-267	-9.1	52	0	1	1	1	0	0	0	0	0	0	3	5	2	2	1	1	3	1	1	0	0	0	11
112	64	10.7	20	1	22.4	192	176	30	rt	2c	141	1	20	1	0	0	0	237	25.2	52	174	37	0	-63	11.8	-52	1	1	0	0	0	0	0	0	0	0	2	0	2	2	0	0	0	0	0	0	0	0	4
113	70	4.8	26	1	25.2	232	163	250	no	2c	1368	0	85	1	0	0	0	149	6.4	21	93.2	12.7	40	-55.8	6.3	19	2	2	2	0	0	2	1	1	0	0	10	4	2	2	1	1	0	2	2	1	1	1	13
114	65	5.54	25	1	25.8	240	185	400	lt	3a	101	1	42	1	0	1	0	118	9.9	0	280	15.2	27	162	5.3	27	0	2	2	1	0	0	0	1	0	0	6	2
115	61	7.83	26	1	24.2	215	172	500	no	3a	69	1	69	1	1	1	0	522	17	305	67.6	13.4	45	-454.4	-3.6	-260	0	1	0	0	0	3	1	1	1	0	7	5	0	1	0	1	1	0	0	0	0	0	3
116	72	7.91	42	1	25	169	124	400	no	3a	170	1	170	1	1	0	0	386	13.3	70	199	25.4	62	-187	12.1	-8	2	2	0	0	0	1	1	1	0	0	7	5	1	1	0	0	3	0	1	0	0	0	6
117	74	7.6	35	1	23	242	192	500	no	2a	1330	0	152	1	0	0	0	179	9.9	40	169	25.5	30	-10	15.6	-10	2	2	2	0	0	3	3	2	0	0	14	4	1	2	2	3	3	0	3	3	0	3	20
118	65	9.9	22	1	21	234	184	0	lt	2c	138	1	77	1	0	1	0	212	14.6	18	210	21.4	25	-2	6.8	7	0	2	1	0	0	0	0	0	0	0	3	3	2	2	1	1	0	1	1	0	0	0	8
119	54	4.38	29	1	24.2	195	138	400	lt	2c	233	1	84	1	1	0	0	463	27.4	30	289	12.6	22	-174	-14.8	-8	0	0	0	0	0	0	0	0	0	0	0	0	0	0	0	0	1	1	0	0	0	0	2
121	70	11.3	20	1	22	136	95	100	no	2b	172	1	81	1	0	0	0	288	26.5	102	214	16.6	48	-74	-9.9	-54	2	2	2	2	1	2	1	2	1	2	17	5	0	2	1	1	1	2	2	1	0	1	11
122	73	13.1	35	2	28.4	254	204	440	no	3a	1269	1	165	1	0	0	0	25.4	4	62	122	17.3	23	96.6	13.3	-39	1	2	1	0	0	2	2	0	0	0	8	3	0	3	2	1	1	1	1	0	0	0	9
124	70	18.9	22	2	18.1	153	114	0	no	2c	261	1	93	1	1	1	0	441	18.5	70	162	10.8	82	-279	-7.7	12	1	2	1	0	0	1	0	0	0	0	5	2	0	2	1	1	1	2	0	0	0	0	7
125	66	6.2	26	1	24.1	195	136	250	no	2a	15	1	7	1	0	0	0				114	12.1	14	114	12.1	14	0	0	0	0	0	0	0	0	0	0	0	0	0	0	0	0	0	0	0	0	0	0	0
126	53	9	19	1	22.7	208	165	400	no	3a	65	1	19	1	0	0	0	121	13.7	37	111	12	23	-10	-1.7	-14	1	0	0	0	0	1	0	0	0	0	2	3	2	1	1	0	0	0	0	0	0	0	4
128	70	5.4	19	1	24.7	180	134	50	no	3a	227	1	15	1	1	0	0	505	66.2	33	205	34	15	-300	-32.2	-18	1	2	1	0	0	1	1	1	0	0	7	3	1	2	1	1	1	1	2	1	0	0	10
129	70	8.8	29	1	25	147	114	100	no	3a	21	1	4	1	1	0	0	228	10.6	57	186	4.8	60	-42	-5.8	3	1	2	2	0	0	1	1	1	0	0	8	3	2	2	3	0	0	3	2	2	0	0	14
130	64	7.55	20	1	20.9	133	84	0	no	2c	632	0	144	1	0	0	0	273	17	44	122	19.8	56	-151	2.8	12	1	1	0	0	0	3	0	2	0	0	7	5	1	2	1	2	2	0	0	2	0	0	10
131	65	62	46	1	23.6	193	143	110	no	3a	24	1	24	1	0	1	0	167	11.1	54	197	14	47	30	2.9	-7	1	2	0	0	0	1	0	0	0	0	4	5	1	2	0	0	0	0	0	0	0	0	3
133	72	7.3	88	2	31	257	202	450	no	3a	160	1	160	1	1	0	0	94.2	10.2	30	69.4	24.2	94	-24.8	14	64	1	2	1	0	0	0	0	0	0	0	4	5	1	2	0	0	1	2	2	1	0	0	9
134	65	5.5	26	2	23	171	116	350	no	2c	1339	0	116	1	1	0	0	495	34.7	65	204	33	0	-291	-1.7	-65	3	2	1	0	0	0	0	1	0	0	7	4	3	2	1	1	1	1	0	1	0	0	10
135	70	6.7	38	1	18.5	174	129	0	no	2c	82	1	27	1	0	0	0	107	9.5	28	57.2	19.8	0	-49.8	10.3	-28	1	2	2	0	1	0	1	0	0	0	7	3	2	2	1	1	1	0	0	0	0	0	7
137	67	8.17	53	1	22.6	186	136	800	rt	2a	1	1	1	1	1	0	0	241	8.4	38	116	11.5	11	-125	3.1	-27	1	1	1	0	0	3	1	1	0	0	8	3	1	1	1	0	1	0	0	0	0	0	4
139	72	5.2	26	1	29.1	320	268	1050	rt	2c	269	1	56	1	1	0	0	565	19.1	35	439	32.2	43	-126	13.1	8	0	2	2	0	0	0	0	0	0	0	4	3	1	2	0	0	1	0	0	0	0	0	4
140	66	20.5	20	2	24	239	198	500	no	3b	48	1	28	1	0	0	0	209	20.4	14	163	41.8	23	-46	21.4	9	1	1	1	0	0	0	0	0	0	0	3	2	2	1	0	1	1	0	0	1	0	0	6
141	68	5.24	31	1	25.6	310	264	2200	no	2c	627	1	212	1	1	0	0	442	16.4	144	132	19.8	0	-310	3.4	-144	1	0	1	0	0	3	3	2	2	0	12	5	0	1	3	3	3	1	3	3	0	1	18
143	66	15	25	2	24.6	325	279	1200	no	2c	370	1	36	1	1	0	0	142	7.4	27	166	7.3	45	24	-0.1	18	1	0	0	0	0	0	0	0	0	0	1	3	1	1	0	0	1	1	0	0	0	0	4
144	73	8.44	45	1	25.6	262	150	265	no	3a	367	1	175	1	1	1	0	327	16.2	56	230	16.2	132	-97	0	76	2	2	2	1	0	2	1	0	0	0	10	4	1	2	2	2	3	1	1	1	0	0	13
145	66	3.53	14	1	24.4	205	146	60	no	3a	1075	0	137	1	1	0	0	264	20	95	78	18.6	17	-186	-1.4	-78	1	2	1	1	0	0	0	0	0	0	5	1	1	2	1	2	1	1	0	0	0	0	8
146	55	15.05	46	1	27.6	190	140	350	rt	2b	1200	1	196	1	0	0	0	232	17.6	55	152	22.6	22	-80	5	-33	3	2	2	0	0	1	0	1	0	0	9	3	2	1	1	2	3	2	2	0	0	0	13
147	63	5.35	43	1	26.1	291	240	410	no	2c	74	1	27	1	0	0	0	91	14.3	10	102	17	12	11	2.7	2	2	1	3	1	0	0	0	1	0	0	8	5	2	1	2	2	1	0	1	0	0	0	9
148	61	4.69	24	1	23.4	204	153	100	no	2b	25	1	1	1	1	0	0	224	17	65	177	10.1	0	-47	-6.9	-65	1	1	2	0	0	2	2	2	1	1	12	5	1	1	2	1	1	1	1	1	1	1	11
150	65	12.4	42	1	23.7	237	189	900	no	2b	341	1	78	1	0	0	0	78.4	10.8	0	81.2	17.1	20	2.8	6.3	20	0	1	0	0	0	2	0	0	0	0	3	4	1	2	1	1	0	1	2	1	0	0	9
151	61	5.18	14	1	21.8	211	174	240	no	3a	116	1	24	1	0	0	0	321	22.5	46	169	11.3	0	-152	-11.2	-46	0	0	1	0	0	1	0	1	0	0	3	2	2	1	1	2	2	2	1	0	0	2	13
153	65	20	86	2	23.3	358	284	650	no	2b	145	1	145	1	0	0	0	180	8	223	244	30.2	10	64	22.2	-213	1	0	0	0	0	1	0	0	0	0	2	2	0	0	1	0	3	0	0	2	0	0	6
154	70	7.55	32	1	27.1	233	193	1100	no	3b	32	1	5	1	0	0	0	173	27	101	53.2	8.7	37	-119.8	-18.3	-64	2	2	0	0	0	2	0	0	0	0	6	5	1	1	0	0	2	2	0	0	0	2	8
155	60	4.77	18	1	23	161	110	200	no	2c	3	1	3	1	0	0	0	329	23.1	10	127	15.6	0	-202	-7.5	-10	0	2	0	0	0	0	0	0	0	0	2	1	0	1	0	0	0	0	0	1	0	0	2
156	70	6.43	15	1	23.4	222	170	70	no	2c	451	1	46	1	1	0	0	91	7.1	0	126	15.2	0	35	8.1	0	1	1	1	1	0	1	0	0	0	0	5	4	1	1	1	0	1	0	0	0	0	0	4
157	56	5.98	25	1	25.2	199	150	650	lt	2c	1269	0	69	1	1	0	0	242	16.9	35	178	23.2	0	-64	6.3	-35	0	0	0	0	0	2	3	2	0	0	7	4	0	0	0	0	2	0	2	0	0	0	4
158	73	14.1	41	1	21.5	138	91	300	lt	2c	302	1	82	1	0	0	0	169	9.4	19	29.5	11.4	42	-139.5	2	23	0	0	0	0	0	0	0	0	0	0	0	0	3	2	1	3	3	2	0	0	0	0	14
160	71	12.91	16	1	21	226	173	0	no	2a	270	1	67	1	0	0	0	190	11.8	25	54.9	2.6	0	-135.1	-9.2	-25	0	1	0	0	0	1	1	1	0	0	4	1	0	1	0	0	0	2	2	0	0	0	5
161	64	8.5	34	2	24	356	290	700	lt	2c	86	1	4	1	0	0	0				474	21.6	128	474	21.6	128	0	1	0	0	0	2	2	0	0	0	5	4	0	1	0	0	1	0	1	0	0	0	3
162	60	14.3	27	1	22.7	196	155	300	no	3a	1262	0	126	1	1	0	0	340	20.5	20	125	30.1	11	-215	9.6	-9	0	1	0	0	0	3	0	2	0	0	6	1	0	3	1	0	3	0	1	1	0	0	9
165	66	4.8	46	1	24.9	214	151	200	no	2c	1278	0	67	1	1	0	0	238	18.2	33	144	16.4	10	-94	-1.8	-23	2	2	1	1	0	1	2	1	0	0	10	4	2	3	1	1	1	2	3	1	0	0	14
166	61	5.59	22	1	24.6	174	117	200	lt	3a	1094	0	35	1	0	0	0	378	22.1	53	305	29.6	53	-73	7.5	0	2	0	1	0	0	1	0	1	0	0	5	4	1	1	0	0	1	0	3	2	0	0	8
167	58	13.7	23	2	28	404	279	600	no	3a	1274	0	63	1	1	1	0	173	15.7	87	193	38.8	64	20	23.1	-23	0	1	0	0	0	2	1	2	0	0	6	3	0	2	2	1	2	0	3	1	0	0	11
168	64	6.23	27	2	23.7	287	230	300	lt	3a	136	1	0	1	0	0	0	101	8	16	79	14.3	21	-22	6.3	5	1	2	0	0	0	1	0	3	0	0	7	4	0	2	1	0	0	1	2	1	0	0	7
169	70	11.3	25	2	21	224	183	300	no	2c	35	1	35	1	1	1	0	144	9.6	21	185	11.2	0	41	1.6	-21	1	0	0	0	0	0	1	1	0	0	3	2	2	0	1	0	0	1	1	1	0	0	6
171	64	17	30	1	24.1	231	178	50	no	3a	67	1	67	1	0	0	0	148	26.2	27	136	23.9	0	-12	-2.3	-27	2	2	2	0	0	2	2	2	0	0	12	5	0	1	0	0	1	0	2	0	0	0	4
172	69	5.4	21	1	20.8	174	127	50	no	2b	103	1	10	1	0	0	0	192	9.9	27	265	17.1	29	73	7.2	2	2	1	1	0	0	0	0	0	0	0	4	3	1	2	2	1	2	0	0	1	0	0	9
173	47	6	22	1	24.6	202	152	200	rt	2b	41	1	41	1	0	0	0	191	10.6	37	185	20.8	0	-6	10.2	-37	2	1	0	0	0	0	0	0	0	0	3	1	3	3	1	0	1	0	1	1	0	0	10
175	72	9.4	27	1	20.5	204	153	50	no	3a	16	1	2	1	0	1	0	301	15	22	349	18.5	0	48	3.5	-22	0	1	0	0	0	0	0	1	0	0	2	2	2	1	1	0	0	1	1	1	1	0	8
178	66	5.7	68	1	25.8	186	134	230	no	2a	1234	0	534	1	1	0	1	227	12.9	54	20	8.2	45	-207	-4.7	-9	1	1	2	0	1	3	0	1	1	0	10	4	2	2	2	3	3	1	2	3	0	0	18
179	61	5.22	44	1	24.7	185	130	300	lt	2a	190	1	145	1	0	0	0	150	3.3	400	83	23	50	-67	19.7	-350	2	2	2	1	0	3	2	2	0	0	14	5	1	2	1	1	3	1	0	0	0	0	9
180	69	6.7	30	1	21.9	265	207	50	no	2a	990	0	139	1	1	1	0	397	13.6	20	193	35.4	13	-204	21.8	-7	0	2	2	0	0	2	1	0	0	0	7	4	0	2	1	1	1	1	0	1	0	0	7
181	62	6.22	20	1	21.1	145	94	100	no	3a	1094	0	175	1	0	0	0	334	15.3	0	133	5.3	21	-201	-10	21	2	1	2	0	0	2	0	0	0	0	7	3	2	1	1	1	3	3	3	2	1	0	17
182	72	9.28	43	2	24.8	365	216	530	no	3a	18	1	3	1	0	0	0	330	11.7	34	139	13.2	46	-191	1.5	12	0	0	0	0	0	0	0	0	0	0	0	0	0	1	0	1	1	0	1	1	0	0	5
183	56	7.32	36	1	24.8	215	161	730	lt	3a	143	1	64	1	0	0	0	292	8.4	57	188	18.5	28	-104	10.1	-29	2	1	0	0	0	0	0	1	0	0	4	4	2	1	1	0	1	1	0	1	0	0	7
184	62	9.74	41	1	26.5	417	340	2400	no	3a	1100	0	213	1	0	0	0	165	14	52	219	8.9	58	54	-5.1	6	0	1	1	0	0	1	0	0	0	0	3	3	2	2	1	2	2	1	0	0	0	0	10
186	69	7.6	37	1	23.5	191	128	600	rt	2c	437	1	125	1	0	0	0	305	9.9	36	204	13.9	16	-101	4	-20	0	0	0	0	0	0	0	0	0	0	0	1	0	1	0	0	2	0	0	0	0	0	3
187	68	5.92	29	1	22.5	160	114	200	no	2c	141	1	141	1	0	0	0	292	8.4	57	181	6.2	152	-111	-2.2	95	1	1	1	0	0	1	0	0	0	1	5	3	1	1	1	2	2	3	3	1	0	1	15
188	70	9.16	27	1	23	240	143	70	no	3a	92	1	5	1	0	0	0	51.7	3.5	67	301	9.9	24	249.3	6.4	-43	2	3	2	0	0	1	2	3	0	0	13	4	2	2	1	0	2	1	2	1	0	0	11
191	59	10	24	1	23.8	200	146	350	no	3a	168	1	2	1	0	0	0	81.5	14.8	29	107	16.8	68	25.5	2	39	1	1	2	0	0	2	1	1	2	0	10	5	1	1	2	1	1	1	1	0	0	0	8
192	75	7.7	49	1	23.7	187	117	600	no	2a	1095	0	1095	0	0	0	0	261	14.6	27	46	5.4	26	-215	-9.2	-1	1	2	1	0	0	3	2	2	0	1	12	3	0	2	2	3	1	2	2	1	0	0	13
193	69	7.5	25	1	24.8	274	209	600	no	3a	301	1	28	1	1	0	0	226	7.5	98	34	6.3	33	-192	-1.2	-65	2	2	1	0	0	1	1	1	0	1	9	3	2	2	1	1	2	1	2	2	0	1	14
194	69	6.8	39	1	23.4	255	212	950	rt	2c	898	0	179	1	1	0	0	160	10.1	0	105	12.2	57	-55	2.1	57	0	2	0	0	0	0	0	2	0	2	6	3	3	3	0	0	2	0	0	0	0	0	8
195	72	11.4	28	1	25.3	281	198	50	no	3a	74	1	74	1	1	0	0	123	8.8	81	124	18.1	35	1	9.3	-46	2	2	1	1	0	2	2	1	0	0	11	3	2	2	1	1	1	1	1	0	0	0	9
196	67	17.7	46	1	26.6	234	184	922	no	2c	92	1	29	1	1	0	0	382	13	84	122	22.6	17	-260	9.6	-67	0	1	0	0	0	2	1	0	0	0	4	1	1	2	0	0	1	0	0	0	0	0	4
198	73	4.23	32	1	22.6	184	130	300	no	3a	1150	0	116	1	0	0	1	230	13.1	24	74	17.1	0	-156	4	-24	1	2	0	0	0	3	0	1	0	0	7	3	1	3	1	1	2	3	3	1	0	0	15
202	66	21.6	24	2	24.3	306	245	990	no	3a	270	1	104	1	1	0	0	122	6.4	0	98	4.3	68	-24	-2.1	68	2	2	1	0	0	0	2	3	0	0	10	5	2	2	1	1	3	3	2	2	0	0	16
214	66	8.86	92	1	22.1	192	148	50	lt	2c	596	1	8	1	1	0	0	95.7	7.8	181	91.7	16.5	34	-4	8.7	-147	0	3	2	0	0	3	0	1	0	0	9	4	1	2	0	0	1	0	1	1	0	0	6
216	69	4.14	20	1	23.1	291	220	100	no	2b	900	0	126	1	0	1	0	101	15.2	0	123	15.1	36	22	-0.1	36	2	1	0	0	0	1	0	0	0	0	4	4	1	2	1	2	2	0	1	0	0	0	9
217	73	3.88	20	2	22.6	288	210	250	no	2c	1089	0	114	1	1	1	0	173	21.1	42	73	21	13	-100	-0.1	-29	2	1	0	0	0	2	1	0	0	0	6	2	2	2	0	0	2	0	1	1	0	0	8
219	57	8.32	47	1	20.1	364	236	50	bil	3a	183	1	22	1	1	0	0	45	2.4	109	169	17.6	41	124	15.2	-68	2	2	0	0	0	3	2	2	0	0	11	3	2	2	0	0	1	0	0	0	0	0	5
220	73	4.85	34	1	20.8	284	204	400	rt	3a	443	1	104	1	0	0	1	206	17.7	11	203	23.1	34	-3	5.4	23	0	1	1	0	0	1	1	0	0	0	4	2	1	1	1	1	1	1	1	1	0	0	8
221	66	9	39	1	26.1	219	169	250	lt	3a	53	1	22	1	0	0	0	474	24.9	72	196	26.2	12	-278	1.3	-60	0	1	0	0	0	1	1	1	0	0	4	1	1	1	0	0	0	1	1	1	0	1	6
223	70	9.19	24	1	24.7	244	230	500	rt	2c	493	1	19	1	1	0	0	189	16.5	27	53.7	8.4	22	-135.3	-8.1	-5	2	3	1	0	0	1	0	0	0	0	7	4	3	3	1	1	1	0	0	0	1	0	10
228	65	3.74	30	1	22.5	236	174	520	no	2c	47	1	38	1	1	0	0	308	18.7	45	215	24.5	10	-93	5.8	-35	1	1	2	1	0	0	0	0	0	0	5	3	1	2	1	1	1	0	0	0	0	0	6
229	75	32	49	2	18.3	227	174	100	no	3a	138	1	30	1	0	0	1	194	4.7	199	311	15	30	117	10.3	-169	2	2	1	0	1	3	2	1	0	0	12	5	0	1	1	0	2	2	2	0	0	1	9
231	75	4.96	49	2	25.9	350	306	1100	no	2a	1002	0	1002	0	1	1	0		8	70	187	14.7	17	187	6.7	-53	1	1	0	0	0	2	0	3	0	0	7	0	1	2	1	1	3	2	1	3	0	2	16
232	69	5.9	25	1	23.7	282	205	100	no	3a	147	1	65	1	0	0	0	117	12.6	64	222	25.5	37	105	12.9	-27	1	1	0	0	0	1	1	0	0	0	4	1	1	2	0	0	2	0	0	0	0	0	5
233	69	5.8	33	1	23.9	224	169	300	no	2c	53	1	53	1	0	0	0	232	9.9	86	163	14.1	17	-69	4.2	-69	1	2	1	0	0	1	0	1	0	0	6	2	1	3	1	0	1	0	3	1	0	0	10
235	53	4.1	26	1	21.9	200	141	0	no	3a	8	1	8	1	0	0	0	538	29.2	11	201	13.5	22	-337	-15.7	11	0	0	0	0	0	0	0	0	0	0	0	0	0	0	1	0	0	0	1	0	0	0	2
237	74	10.24	72	1	23.7	337	260	855	no	2c	133	1	103	1	0	0	0	177	11.5	86	262	20.5	56	85	9	-30	1	3	1	0	0	2	0	0	0	0	7	1	2	3	0	0	1	1	1	0	0	0	8
240	68	4.5	22	1	22.6	114	78	200	no	3a	139	1	53	1	1	0	0	268	21.5	74	217	27.8	37	-51	6.3	-37	1	1	0	0	0	1	0	0	0	0	3	0	0	0	0	0	0	0	1	0	0	1	2
241	76	12.8	105	1	20.8	232	186	150	no	2a	912	0	912	0	1	1	0	117	9.9	15	73.7	18.2	96	-43.3	8.3	81	2	2	2	1	0	0	0	0	0	0	7	5	1	1	0	2	2	1	1	0	0	0	8
242	68	61.5	21	3	21.9	276	227	400	no	3a	57	1	57	1	0	0	0	159	13.4	16	54.7	3.2	11	-104.3	-10.2	-5	1	2	1	0	0	2	2	1	0	0	9	4	2	2	0	1	0	3	2	0	0	0	10
243	69	13.6	21	1	25.3	240	195	1180	no	2c	188	1	188	1	1	1	0	295	22.2	154	223	16.6	58	-72	-5.6	-96	1	1	0	0	0	1	0	0	0	0	3	3	2	1	1	1	1	2	1	0	1	0	10
244	78	7.8	20	2	25.1	319	250	1400	no	2c	87	1	79	1	1	0	0	144	11.3	90	59.9	10.4	13	-84.1	-0.9	-77	1	2	1	0	0	2	1	2	0	0	9	2	1	2	0	0	1	0	2	1	0	0	7
245	62	4	48	1	29	319	249	950	no	2a	732	0	497	1	1	0	0	154	20	11	107	20.7	25	-47	0.7	14	0	0	0	0	0	0	0	0	0	0	0	0	1	2	1	2	2	0	0	1	0	0	9
246	75	14.3	31	1	23.7	170	127	100	no	3a	926	0	181	1	1	0	0	328	17.6	199	276	18.2	43	-52	0.6	-156	1	1	0	0	0	0	0	0	0	0	2	3	0	1	0	0	2	0	0	0	0	0	3
247	70	6.3	37	2	24.2	232	186	900	no	2c	23	1	5	1	0	0	1	140	9.2	159	252	11.8	43	112	2.6	-116	1	2	3	0	0	0	2	3	0	0	11	5	1	2	1	0	0	0	3	2	0	0	9
248	73	13.6	28	2	25.5	195	153	400	no	3b	177	1	51	1	1	0	0	173	12.5	37	111	9.7	0	-62	-2.8	-37	1	2	0	0	0	0	0	0	0	0	3	1	1	2	0	1	1	2	2	0	0	0	9
254	68	11	27	2	23.4	190	117	550	no	2c	292	1	137	1	1	0	0	342	14.3	63	84	9.1	18	-258	-5.2	-45	0	1	0	0	0	3	1	0	0	0	5	5	0	3	2	1	3	2	1	1	0	0	13
255	69	4.5	21	2	25.6	312	262	500	no	3b	665	0	665	0	1	1	0	193	15.5	15	56	12.2	77	-137	-3.3	62	1	0	0	1	0	3	0	0	0	0	5	3	2	0	1	1	2	3	0	3	0	0	12
256	68	4	46	1	23.3	218	170	500	no	2c	77	1	45	1	0	0	0	252	12	89	46	4.7	19	-206	-7.3	-70	1	2	0	0	0	0	0	0	0	0	3	2	1	2	0	1	1	1	2	0	0	0	8
257	51	5.5	22	1	26.1	168	117	400	no	2b	72	1	10	1	1	0	0	648	22.8	24	147	18	47	-501	-4.8	23	1	1	1	0	0	0	0	0	0	0	3	1	1	1	1	0	1	0	0	0	0	0	4
258	57	11.3	30	2	25.4	279	204	200	no	2c	772	0	19	1	0	0	0	423	34.4	0	199	13.8	51	-224	-20.6	51	0	1	1	0	0	1	0	0	0	0	3	3	1	2	0	1	2	1	1	0	0	0	8
259	68	15.2	18	1	18	134	94	200	no	2c	54	1	38	1	1	0	0	121	13.1	39	86	9.2	44	-35	-3.9	5	2	1	1	0	1	2	0	2	0	0	9	0	2	1	0	1	0	3	1	2	0	0	10
260	73	6.5	42	1	23	245	159	160	no	2c	903	0	489	1	0	0	1	518	17.3	309	314	37	15	-204	19.7	-294	1	2	0	0	0	1	0	0	0	0	4	5	2	2	0	1	1	0	0	0	0	0	6
261	63	14.1	19	1	24.3	191	114	400	lt	2c	868	0	159	1	1	0	0	201	16.6	67	137	26.5	40	-64	9.9	-27	2	2	1	0	0	1	0	0	0	0	6	3	3	2	2	0	2	1	2	2	0	0	14
263	71	9.06	25	1	25.3	174	130	650	no	3a	99	1	22	1	0	0	0	209	13.1	42	119	11.6	20	-90	-1.5	-22	2	2	2	1	0	3	2	1	0	0	13	6	0	1	2	2	1	3	0	1	0	0	10
265	65	6.5	19	1	25.3	289	196	350	rt	2c	266	1	182	1	0	0	0	162	19.6	62	62.6	9.4	55	-99.4	-10.2	-7	0	0	1	0	0	2	0	0	1	0	4	2	1	0	2	2	2	1	0	1	0	0	9
266	64	6.3	25	1	24.2	127	119	200	lt	3b	863	0	2	1	0	0	0	379	24.8	17	234	17.8	34	-145	-7	17	0	2	0	0	0	3	2	2	0	0	9	4	1	2	2	1	2	2	0	2	0	0	12
267	71	12.3	52	1	24.4	191	123	400	no	2c	904	0	152	1	1	0	1	342	64.3	103	19	5.4	16	-323	-58.9	-87	0	1	1	0	0	2	0	1	0	0	5	5	2	1	1	2	3	2	0	1	0	0	12
269	76	16.5	17	1	22.3	351	267	800	no	3a	919	0	222	1	0	0	0	123	12.6	13	103	12.9	54	-20	0.3	41	1	3	2	2	0	0	0	0	2	0	10	6	3	3	1	0	3	0	2	0	2	0	14
272	70	16	52	1	27.1	150	100	600	no	3a	914	0	148	1	1	0	0	293	17.3	54	206	25.1	22	-87	7.8	-32	1	1	1	0	0	1	0	0	0	0	4	1	0	2	1	0	2	1	1	1	0	0	8
273	64	14.8	33	1	20.8	256	188	200	no	2c	447	1	11	1	1	0	0	616	13.1	76	69	2.5	26	-547	-10.6	-50	1	1	1	0	0	1	0	1	0	0	5	1	1	2	1	0	0	2	2	1	0	1	10
274	54	4.11	21	1	21.3	166	113	0	rt	2a	50	1	6	1	0	0	0	332	18	21	223	14.8	22	-109	-3.2	1	1	0	0	0	1	0	0	0	0	0	2	1	1	1	0	0	0	0	0	0	0	0	2
275	66	10.9	17	1	23.2	262	184	600	no	2c	66	1	5	1	0	0	0	208	19	20	164	21.7	20	-44	2.7	0	1	2	0	0	0	0	1	0	0	0	4	0	2	2	0	0	0	0	1	0	0	0	5
276	71	13.3	24	1	25	262	184	600	no	3b	19	1	7	1	0	0	0	467	11.1	50	103	2.8	43	-364	-8.3	-7	2	2	0	0	0	2	1	1	0	0	8	2	1	2	0	0	1	3	2	1	0	0	10
277	65	10.7	130	1	25.3	238	162	200	no	2b	821	0	198	1	1	0	0	292	9.2	117	218	19.5	28	-74	10.3	-89	2	2	2	0	0	3	3	2	0	0	14	3	2	2	1	1	3	0	1	1	0	0	11
278	74	13.7	47	1	23.5	280	221	370	no	2c	43	1	1	1	0	1	0	228	12.1	65	128	12	32	-100	-0.1	-33	0	1	0	0	0	0	0	0	0	0	1	0	2	2	0	0	0	0	1	0	0	0	5
279	63	9.6	15	1	20.9	278	197	200	lt	2c	814	0	173	1	0	0	0	364	25	13	83	15.5	22	-281	-9.5	9	1	1	0	0	0	1	1	0	0	0	4	1	1	1	1	2	3	2	1	0	0	0	11
280	62	4.16	24	1	23	243	190	600	lt	2a	205	1	72	1	1	0	0	355	20.5	44	318	14.9	24	-37	-5.6	-20	1	0	0	0	1	0	0	0	1	0	3	1	0	1	1	0	1	0	0	0	0	0	3
281	65	10.4	16	1	24.8	268	207	640	no	3a	891	0	52	1	0	0	0	398	27.1	98	228	25.9	0	-170	-1.2	-98	1	0	2	0	0	1	0	0	0	0	4	4	2	2	2	2	2	1	1	1	0	0	13
282	57	4.3	45	1	26.7	192	122	250	lt	2b	81	1	4	1	1	0	0	213	6.4	202	74	19	80	-139	12.6	-122	1	1	0	0	0	1	0	0	0	0	3	3	2	2	1	1	1	3	2	0	1	1	14
283	70	17.1	37	1	23.3	161	115	0	no	3b	353	1	145	1	0	0	0	85.2	5.9	34	123	9.2	15	37.8	3.3	-19	1	3	1	0	0	3	0	0	0	0	8	4	2	3	1	1	3	3	2	1	1	0	17
284	75	19.9	35	1	16.7	238	162	150	no	2b	336	1	20	1	0	0	0	235	12.1	57	141	10.4	45	-94	-1.7	-12	1	2	1	0	0	3	1	0	0	0	8	1	1	2	1	1	2	0	1	1	0	0	9
287	65	10.1	22	2	26.5	281	202	910	no	2a	749	0	81	1	1	0	0	308	27.2	14	251	32.8	50	-57	5.6	36	2	1	0	0	0	1	1	0	0	1	6	1	3	2	1	1	2	2	3	2	1	1	18
289	69	4.2	22	2	21	230	151	0	no	3a	735	0	181	1	0	0	0	278	12.1	22	80	15.1	17	-198	3	-5	2	1	0	0	0	2	2	1	0	0	8	1	3	2	0	2	3	0	2	2	0	0	14
290	69	12.5	28	1	30.1	197	153	600	no	3b	737	0	737	0	1	0	0	333	22.9	69	106	31.3	31	-227	8.4	-38	0	2	1	2	0	3	0	0	0	0	8	3	2	1	3	3	3	2	0	0	0	0	14
291	70	11.3	56	2	23.3	236	175	700	no	2c	65	1	50	1	1	0	0	323	18.5	65	256	31.7	46	-67	13.2	-19	0	1	0	0	0	0	0	0	0	0	1	0	1	2	0	0	1	0	0	0	0	0	4
292	66	5	21	1	23	195	122	210	no	2a	812	0	48	1	1	0	0	388	21.6	28	176	22.2	21	-212	0.6	-7	0	1	1	0	0	0	1	1	0	0	4	4	0	2	1	1	2	2	1	0	0	0	9
294	74	5.6	104	1	29.4	398	328	500	no	2c	1	1	1	1	1	0	0	315	18.1	123	127	51.7	27	-188	33.6	-96	1	2	2	0	0	3	2	2	0	0	12	5	0	2	1	0	1	0	0	1	0	0	5
295	68	5.3	26	1	21.8	209	155	600	no	2c	59	1	5	1	0	0	0	209	12.8	15	418	15.3	26	209	2.5	11	0	0	0	0	0	1	0	0	0	0	1	0	1	0	0	0	0	1	1	0	0	0	3
296	62	4.5	20	2	25.9	225	160	770	no	2c	806	0	2	1	1	0	0	145	17.6	16	94.7	15.9	14	-50.3	-1.7	-2	2	2	1	2	0	0	2	0	0	0	9	4	1	2	2	2	1	1	1	1	0	1	12
297	75	6.8	29	1	23.6	178	118	400	no	3a	18	1	18	1	1	0	0	376	18.8	47	233	12.7	0	-143	-6.1	-47	1	1	1	0	0	2	2	2	0	0	9	4	2	1	1	1	1	0	1	0	1	1	9
298	59	6.34	21	1	26.1	286	208	300	no	2c	143	1	1	1	1	0	0	317	23.6	25	186	23.7	20	-131	0.1	-5	0	0	0	0	0	0	0	1	0	1	2	4	1	1	0	1	0	0	0	1	0	0	4
300	77	23.6	25	1	22.4	186	134	400	no	3a	35	1	5	1	0	0	0	351	11.8	102	180	9.8	17	-171	-2	-85	1	1	1	0	0	1	0	0	0	0	4	2	1	2	1	0	0	0	1	1	0	0	6
302	61	8.2	20	1	22.9	260	216	250	rt	3a	44	1	8	1	1	0	0	145	17.6	16	231	42.3	46	86	24.7	30	0	0	0	0	0	0	0	0	0	0	0	1	0	1	0	0	1	0	0	0	0	0	2
303	68	4.7	100	1	26.2	178	110	1050	no	2c	826	0	544	1	1	0	0	50	4.7	14	136	14.5	15	86	9.8	1	1	1	0	0	0	1	0	1	0	0	4	6	1	1	1	1	1	2	1	0	1	1	10
304	71	5.6	47	1	17.5	139	96	30	no	2b	632	0	70	1	0	0	0	213	11.8	0	190	14	0	-23	2.2	0	0	1	0	0	0	2	0	0	0	0	3	3	0	2	0	1	0	1	0	0	0	1	5
305	65	32	30	3	22.6	253	202	100	no	3b	3	1	3	1	1	0	0	243	13.1	103	133	22.2	20	-110	9.1	-83	0	1	1	0	0	2	0	1	0	0	5	3	2	2	1	0	0	0	1	1	0	0	7
306	71	71	30	1	20.7	258	170	200	no	2c	86	1	7	1	0	0	0	256	17.6	20	284	5.7	50	28	-11.9	30	1	1	0	0	0	3	2	0	0	3	10	3	1	1	1	1	1	2	3	0	1	1	12
307	77	11.1	23	1	24.2	274	216	650	no	2c	833	0	144	1	0	0	0	256	17.6	20	239	32	10	-17	14.4	-10	1	0	0	0	0	3	1	1	0	0	6	3	2	1	1	2	2	2	1	0	0	0	11
308	53	7.5	36	1	20.2	227	180	500	rt	2c	779	0	53	1	0	1	0	137	15	29	230	30.2	20	93	15.2	-9	0	1	0	0	0	2	0	2	0	0	5	4	0	2	1	1	1	2	2	1	0	0	10
309	62	10.2	24	1	24.2	234	171	200	rt	3a	36	1	23	1	0	0	0	264	26.5	20	245	23.3	66	-19	-3.2	46	1	1	1	0	0	0	0	0	0	0	3	3	1	1	1	0	0	0	0	0	0	0	3
310	75	17	54	1	22.6	245	188	650	no	2c	770	1	2	1	1	0	0	115	10.5	31	87	11.1	10	-28	0.6	-21	0	2	1	0	0	0	0	2	0	0	5	3	1	3	0	0	2	2	0	2	1	1	12
313	67	9.9	40	1	22.5	155	115	450	no	3a	68	1	28	1	0	0	0	379	16.1	33	309	23.3	29	-70	7.2	-4	2	0	0	0	0	1	0	0	0	0	3	1	2	1	0	0	1	1	0	0	0	0	5
314	71	14.7	16	2	29.6	300	238	750	no	2c	289	1	3	1	1	0	0	207	6.4	44	165	12.6	40	-42	6.2	-4	0	1	1	0	0	3	1	2	0	0	8	3
316	74	8.9	20	1	21.8	241	145	200	no	3a	42	1	21	1	0	0	0	171	9.9	24	111	15.3	0	-60	5.4	-24	0	2	1	0	0	1	0	0	0	0	4	3	1	3	1	0	0	1	0	0	0	0	6
318	71	5.6	27	1	21	153	112	500	no	2c	182	1	160	1	1	0	0	143	12.8	20	100	13.1	0	-43	0.3	-20	2	2	1	0	0	1	1	2	1	0	10	4	2	2	0	1	1	0	1	0	0	0	7
320	74	11	42	1	24.5	242	190	1200	no	2c	718	1	4	1	0	0	0	252	9	250	362	32.9	57	110	23.9	-193	2	2	0	0	0	2	0	0	0	0	6	4	0	2	2	2	2	2	3	1	0	1	15
322	80	8.2	49	1	23.4	161	127	230	no	3a	77	1	29	1	1	0	0	226	13	41	237	10.7	14	11	-2.3	-27	0	1	0	0	0	2	1	0	0	0	4	3	0	1	0	0	0	1	0	0	0	0	2
323	72	5.8	23	1	23.7	162	95	130	no	2b	24	1	2	1	0	0	0	116	8.8	18	125	12.2	23	9	3.4	5	2	1	1	0	0	0	0	0	0	0	4	5
324	73	10.6	27	1	26.2	236	213	500	no	3b	231	1	163	1	1	0	0	448	22	140	251	22.2	148	-197	0.2	8	1	2	2	0	0	3	2	0	0	0	10	6	2	2	1	1	3	3	3	1	0	0	16
325	72	15	48	1	16.7	149	114	70	no	0	90	0	83	1	0	0	0	97	7.9	75	254	22.1	24	157	14.2	-51	2	2	2	1	0	3	2	2	0	0	14	4	0	2	1	1	2	3	3	2	1	1	16
326	60	5.9	18	1	25.1	136	97	400	no	2c	260	1	162	1	0	0	0	933	29.3	69	360	53.5	39	-573	24.2	-30	1	1	2	0	0	0	0	0	0	0	4	3	1	1	1	0	1	1	1	0	0	0	6
327	74	9.27	21	1	25.6	223	191	300	no	3a	683	0	315	1	0	0	0	323	17.3	12	49.6	8.6	20	-273.4	-8.7	8	0	1	0	0	0	0	0	0	0	0	1	1	1	2	0	2	2	2	1	2	0	1	13
328	70	8.03	43	1	23.4	188	146	500	no	2c	74	1	10	1	1	0	0	454	15	15	311	17.1	64	-143	2.1	49	1	1	0	0	0	0	0	0	0	0	2	2	1	0	0	0	0	1	1	3	1	1	8
330	64	5.6	19	1	22	132	90	50	lt	2c	728	0	259	1	0	0	0	127	10.5	45	211	34	23	84	23.5	-22	1	1	1	0	0	3	3	2	0	0	11	4	1	2	2	1	1	0	0	3	0	0	10
331	58	4.4	19	1	26.1	244	206	1150	no	2c	181	1	25	1	1	0	0	328	22.1	20	136	14	38	-192	-8.1	18	0	0	0	0	0	1	0	1	0	0	2	3	0	0	0	0	0	1	1	0	0	0	2
332	54	6.17	21	1	26.8	178	129	200	no	2c	116	1	75	1	0	0	0	620	28.5	15	154	21.5	10	-466	-7	-5	0	0	0	0	0	0	0	0	0	0	0	0	2	0	0	1	2	0	0	1	0	0	6
333	67	5.61	21	1	22	147	108	0	no	3b	533	1	533	1	1	0	0	221	7.4	31	117	13.5	17	-104	6.1	-14	1	2	0	0	0	0	0	0	0	0	3	2	1	2	0	0	3	2	1	1	0	0	10
334	64	4.55	24	1	22.9	205	185	1000	no	2c	42	1	6	1	1	0	0	443	18.2	68	392	42.6	110	-51	24.4	42	4	0	0	0	0	1	0	0	0	0	5	1	1	2	1	0	0	1	0	0	0	0	5
337	62	10.2	21	2	24.7	260	193	900	no	2c	151	1	60	1	1	0	0	482	13.3	119	320	9.8	15	-162	-3.5	-104	1	1	0	0	0	1	2	1	0	0	6	1	1	1	1	1	1	1	0	1	0	1	8
338	61	4.5	22	2	20.6	186	102	450	no	2b	94	1	53	1	1	0	0	310	19.9	10	279	16.6	12	-31	-3.3	2	1	1	1	0	0	1	0	0	0	0	4	2	2	2	1	0	0	0	0	0	0	1	6
339	63	4.2	35	1	23.4	192	116	300	no	2c	152	1	152	1	0	0	0	167	10.8	27	139	22.1	10	-28	11.3	-17	1	1	0	0	0	2	2	2	0	0	8	3	1	1	0	2	3	1	0	1	0	0	9
340	75	13	24	1		234		300	no	3a	731	0	83	1	0	0	0	157	24.9	14	119	7.7	16	-38	-17.2	2	1	1	0	1	0	0	0	0	0	0	3	3	2	3	1	2	2	2	0	0	0	0	12
341	72	14	42	2	24.3	277	213	600	no	3b	158	1	30	1	0	0	0	63	7.4	12	102	11.6	15	39	4.2	3	2	1	1	0	1	2	1	1	0	0	9	3	2	2	2	1	2	2	2	0	0	1	14
342	72	11.5	35	1	30.4	176	145	550	no	2c	219	1	1	1	1	0	0	117	14.3	20	254	24.9	40	137	10.6	20	1	2	2	1	0	0	0	0	0	0	6	5	1	2	1	1	2	0	0	1	0	0	8
343	68	4.5	36	1	26.6	207	152	1100	no	3b	658	0	66	1	1	0	0	177	27.4	37	197	24.9	24	20	-2.5	-13	2	0	1	0	0	2	0	1	0	0	6	4	0	1	1	1	3	1	0	1	0	0	8
345	49	4.8	15	1	22.8	123	76	300	no	2a	576	1	65	1	1	0	0	315	31.8	63	431	25.2	35	116	-6.6	-28	0	1	1	0	0	0	0	0	0	0	2	3	1	1	1	0	1	0	1	0	0	0	5
346	70	8	23	1	24.6	280	204	400	lt	2c	662	0	662	0	1	0	0	457	20.7	30	311	18.5	48	-146	-2.2	18	1	2	2	0	0	0	0	0	0	0	5	2	2	2	1	0	2	0	0	3	0	0	10
348	69	4.2	50	1	24	167	141	250	no	2a	665	0	112	1	0	1	0	185	15.6	75	284	27.7	22	99	12.1	-53	1	1	1	0	0	3	1	2	0	0	9	5	1	2	1	1	1	1	2	0	0	0	9
351	73	9.3	18	3	24.3	257	217		no	2c	35	1	16	1	0	1	0	102	8.3	20	88.4	9.3	14	-13.6	1	-6	0	2	1	0	0	1	1	0	0	0	5	2	1	3	2	1	1	2	3	0	0	0	13
352	74	6.9	23	1	21.6	144	105	100	no	2c	31	1	23	1	1	0	0	518	26.6	30	410	49.3	44	-108	22.7	14	1	2	1	0	0	0	0	1	0	0	5	2	1	2	0	0	0	0	0	0	0	0	3
353	56	11.6	31	1	22.5	150	102	50	lt	3b	280	0	74	1	0	0	0	145	11.7	41	109	13.1	23	-36	1.4	-18	0	1	1	0	0	3	0	2	0	0	7	4	1	1	1	1	1	0	0	2	0	0	7
354	61	11.98	28	1	22.7	305	250		no	2b	357	0	357	0	1	0	0	368	18	54	116	31.4	14	-252	13.4	-40	0	1	0	0	0	3	1	1	0	0	6	3	1	2	0	1	3	0	0	0	0	0	7
355	69	7.6	20	2	22.9	167	122	400	no	3b	432	1	150	1	0	0	0	268	12.4	0	408	38	32	140	25.6	32	1	1	0	0	0	1	1	1	1	0	6	1	1	2	0	0	1	0	1	0	0	0	5
356	67	7.12	26	1	22.5	117	80	80	no	2c	281	1	43	1	1	0	0	252	25.9	14	253	31.2	0	1	5.3	-14	0	1	0	0	0	0	0	0	0	0	1	1
357	74	2.5	23	1	21.6	236	151		no	2c	613	0	186	1	0	0	0	156	19.5	84	208	17.5	36	52	-2	-48	1	2	1	1	0	1	0	1	0	0	7	3	2	2	1	2	2	0	0	1	0	0	10
358	58	5.99	27	1	27.7	284	213	1400	no	2c	431	0	42	1	0	1	0				34	14.5	0	34	14.5	0	1	3	1	0	0	0	0	0	0	0	5	4	2	3	1	1	2	2	2	0	0	0	13
359	69	14	32	2	25.3	199	149	150	no	3a	632	0	177	1	0	0	0	54	8.2	33	29.3	12.3	25	-24.7	4.1	-8	1	1	2	0	0	0	0	2	0	0	6	2	2	2	2	2	3	2	2	1	0	0	16
360	68	6.86	26	1	25	236	201	380	no	2b	170	1	2	1	1	0	1	178	13.7	77	99	11.2	67	-79	-2.5	-10	1	2	2	1	0	3	3	3	2	2	19	4
361	66	22	22	2	25.9	243	186	250	no	3a	229	1	18	1	1	0	0	187	14.8	20	57	10.1	62	-130	-4.7	42	1	1	0	0	0	1	0	1	0	0	4	3	2	2	0	0	0	1	2	1	1	0	9
362	69	5.78	27	1	20.9	143	102	200	rt	2c	159	1	30	1	1	0	0	99.3	8.4	25	41	5.6	18	-58.3	-2.8	-7	1	2	0	0	0	3	1	3	0	0	10	4	1	1	1	0	0	0	0	2	0	0	5
364	69	6.92	28	2	24.2	230	293	850	no	2c	634	0	52	1	0	0	0	364	23.4	22	19	18.3	34	-345	-5.1	12	1	0	1	0	0	1	0	0	0	0	3	1	2	1	1	0	1	2	2	0	0	0	9
365	52	6.14	27	2	24.5	259	180	350	lt	2b	70	1	10	1	0	0	0	356	19.3	35	344	23.2	51	-12	3.9	16	2	1	0	0	0	0	0	0	0	0	3	0	2	1	1	1	0	0	0	0	0	0	5
367	57	7.1	23	2	25.7	166	101	250	no	2c	637	0	53	1	0	0	0	309	11.7	43	199	15.1	56	-110	3.4	13	2	1	0	0	0	0	0	1	0	0	4	3	3	2	1	0	1	1	2	1	0	0	11
368	77	6.06	28	1	30.9	236	161	560	no	2c	639	0	8	1	0	0	1	181	12.4	37	88	6.7	30	-93	-5.7	-7	1	2	1	1	0	2	1	1	0	0	9	1	1	2	1	2	2	2	2	1	0	0	13
370	60	3.52	19	1	20.9	155	91	250	no	2b	237	1	23	1	0	0	0	219.4	20.3	26	46	11.7	26	-173.4	-8.6	0	1	0	1	0	0	1	0	2	0	0	5	3	1	0	0	0	2	1	0	1	0	0	5
371	66	11.55	19	1	20.9	297	255	100	no	2a	486	1	24	1	1	0	0	530	25.3	22	289	14	0	-241	-11.3	-22	1	1	0	0	0	2	2	0	0	0	6	3	1	0	0	0	1	0	1	0	0	0	3
372	66	10.86	28	2	25.9	259	208	200	lt	3a	119	1	21	1	0	0	0	229	14.8	18	187	19	0	-42	4.2	-18	2	1	2	0	0	2	1	0	3	0	11	4	2	2	1	0	2	0	1	0	0	0	8
373	72	6.47	36	1	23.2	153	102	250	no	2c	623	0	623	0	0	1	0	279	9.7	72	73	17.3	34	-206	7.6	-38	1	2	2	0	0	2	2	0	0	0	9	5	1	1	1	3	3	0	2	0	1	1	13
374	78	10.95	17	2	23.3	264	189	200	no	3a	688	0	180	1	0	0	0	284	20.5	28	177	2.7	38	-107	-17.8	10	0	1	1	0	0	0	0	0	0	0	2	1	0	0	1	2	2	2	1	1	0	0	9
375	75	9.46	48	1	24.2	301	228	150	no	2c	88	0	72	1	0	1	0	223	9	32	63	15.5	10	-160	6.5	-22	1	2	0	0	0	2	0	0	0	0	5	4	2	2	1	0	0	3	0	0	0	0	8
376	66	9.17	33	1	28.3	194	121	250	lt	2c	459	1	18	1	1	0	0	190	17.3	51	138	31.6	46	-52	14.3	-5	1	0	1	0	0	2	2	2	1	0	9	5
377	59	7.9	20	2	22	203	145	250	no	2b	618	0	151	1	0	0	0	337	27.9	17	107	12	27	-230	-15.9	10	1	1	3	2	2	1	0	1	0	0	11	6	1	2	3	2	2	0	0	0	0	0	10
378	51	9.36	25	1	27.3	273	187	500	rt	2c	79	1	61	1	0	1	0	193	20.1	60	153	14.3	75	-40	-5.8	15	1	0	0	0	0	0	0	0	0	0	1	1	2	2	1	1	0	1	0	0	1	0	8
380	69	8.54	70	1	28.4	258	184	100	no	2c	224	1	72	1	1	0	0	52.3	7	131	57	19.8	34	4.7	12.8	-97	0	1	1	1	0	2	0	1	0	0	6	5	0	2	1	0	1	0	0	1	0	0	5
381	73	8.8	28	1	20.9	246	194	0	no	2b	69	1	4	1	1	0	0	310	36.2	15	278	26.6	0	-32	-9.6	-15	0	1	0	0	0	0	0	0	0	0	1	1	0	1	0	0	1	1	1	0	0	0	4
383	60	11.03	21	1	20.5	148	107	250	lt	2c	66	1	23	1	0	0	0	82.8	15.3	24	91	24.6	11	8.2	9.3	-13	0	0	0	0	0	0	0	1	0	0	1	1	2	1	0	1	1	1	2	1	0	0	9
385	75	21.4	23	2	20.2	284	145	185	no	2c	1	1	0	1	0	0	0	526	28.3	20	562	26.5	91	36	-1.8	71	1	0	0	0	0	0	0	0	0	0	1	0	0	2	0	0	0	2	2	0	0	0	6
386	72	6.843	28	2	27	175	128	150	no	2a	576	0	213	1	1	1	0	155	8.7	58	48	16.7	58	-107	8	0	1	2	0	0	0	1	0	1	0	0	5	6	3	3	2	1	3	0	0	3	0	0	15
388	68	5.5	26	1	25.1	276	237	550	no	2b	72	1	31	1	1	1	0	129	12.7	66	214	19.6	50	85	6.9	-16	1	2	1	0	0	1	0	1	1	0	7	3	1	1	0	0	1	0	0	1	0	0	4
389	62	5.6	15	1	22.5	136	93	100	no	2a	646	0	93	1	0	0	0	600	24.1	36	447	26.5	0	-153	2.4	-36	0	1	0	0	0	0	0	0	0	0	1	1	1	1	0	0	2	0	3	1	0	0	8
390	70	14.9	84	1	21.9	227	143	650	lt	2a	630	1	152	1	0	0	0	93.7	6.8	172	120	12.5	40	26.3	5.7	-132	2	2	1	1	0	3	2	3	1	0	15	6	1	1	1	1	1	0	0	0	0	0	5
392	69	4.25	45	1	26.3	176	110	510	no	2a	44	1	44	1	1	1	0	34	3.7	78	113	31.6	14	79	27.9	-64	1	2	1	0	0	2	2	2	0	0	10	3
393	57	8.29	26	1	27.7	108	70	55	no	2c	457	0	1	1	1	1	0	191	5.6	87	528	31	34	337	25.4	-53	1	1	1	0	0	1	0	1	0	0	5	4	1	2	1	0	2	0	0	1	0	0	7
394	69	4.53	19	2	19.7	258	189	40	no	2c	232	1	100	1	1	1	0	127	11.2	34	112	26	31	-15	14.8	-3	1	2	1	1	0	2	2	1	0	0	10	3	2	3	1	2	1	2	1	1	0	0	2
395	65	7	21	1	22.3	173	109	300	no	2c	62	1	7	1	1	0	0	302	28.8	40	155	14.3	40	-147	-14.5	0	1	1	0	0	0	0	0	0	0	0	2	1	2	2	1	0	0	1	1	0	0	0	7
397	64	18.8	31	1	19.4	241	207		no	2c	187	1	187	1	0	0	1	180	7.9	31	72.6	8.5	0	-107.4	0.6	-31	0	0	1	0	0	3	3	1	0	0	8	4	0	0	1	0	1	1	2	1	0	0	6
398	66	5.4	31	2	20.9	217	145	300	lt	2c	25	1	1	1	0	0	0	217	15.5	31	219	18.1	27	2	2.6	-4	1	1	1	0	0	0	0	1	0	0	4	3
400	69	14	40	2	22.9	167	119	100	no	2c	546	0	197	1	0	0	0	455	24.4	26	179	11.5	29	-276	-12.9	3	1	2	2	0	0	0	0	0	0	0	5	3	1	3	0	0	3	2	0	0	0	0	9
401	71	7.33	28	1	21.8	220	172	200	no	2c	345	1	84	1	0	1	0	145	10.2	50	77	15.8	0	-68	5.6	-50	1	2	1	0	0	3	0	0	0	0	7	6
403	75	6.7	19	2	24.4	150	94	100	no	3a	455	0	3	1	0	0	0	300	21.8	24	211	20.7	14	-89	-1.1	-10	0	1	1	0	0	0	0	0	0	0	2	1	1	2	1	0	0	0	0	0	0	0	4
404	62	55	65	3	26.1	231	205	150	no	2b	457	0	383	1	0	1	0	29	3.3	31	84.9	33.3	29	55.9	30	-2	2	0	1	0	0	3	2	2	1	1	12	4	2	1	0	2	2	1	3	0	0	0	11
405	78	6.96	45	1	27.3	134	108	370	no	2b	462	0	17	1	0	0	0	332	15.7	51	133	19.4	31	-199	3.7	-20	1	2	2	1	0	0	0	1	0	0	7	4	1	2	1	1	2	0	0	2	0	0	9
406	60	6.96	33	1	27.3	194	127	360	rt	2c	590	0	489	1	1	0	0	220	18.8	52	255	26.8	20	35	8	-32	1	1	1	0	0	3	0	2	0	0	8	4	1	2	1	1	2	0	0	0	0	0	7
409	58	6.46	33	1	25.3	167	112	150	lt	2c	256	1	42	1	0	0	0	343	21.4	34	312	36.9	10	-31	15.5	-24	0	1	1	0	0	1	0	1	0	0	4	4	1	1	1	0	2	2	0	1	1	0	9
410	66	4.6	27	1	24.8	269	208	400	no	2b	457	0	4	1	0	0	0	122	7.5	14	95	30	14	-27	22.5	0	1	2	2	1	0	2	1	0	0	1	10	3	1	2	1	2	0	0	0	0	0	0	6
411	64	21.5	38	1	21.7	340	268	300	no	2c	23	1	20	1	1	0	0	333	16.7	118	262	7.6	47	-71	-9.1	-71	1	1	1	0	0	2	1	0	0	0	6	2	2	2	1	1	1	3	2	0	0	0	12
412	67	11.6	18	1	23.7	172	97	700	no	2c	45	1	9	1	0	0	0	566	23.7	19	464	28.3	42	-102	4.6	23	0	1	0	0	2	1	1	0	0	0	5	5	0	1	1	0	0	1	1	1	0	0	5
413	56	17.4	20	1	20.2	249	192	0	no	3a	26	1	3	1	0	0	0	367	17.5	11	64	10.1	27	-303	-7.4	16	0	0	0	0	0	0	0	0	0	0	0	3	2	1	0	0	1	0	0	1	0	0	5
414	65	7.6	18	NA	19.4	192	138	100	no	3b	84	1	22	1	0	0	0	176	12.2	14	79.6	6.9	13	-96.4	-5.3	-1	1	1	0	0	0	0	0	0	0	0	2	3	2	2	1	0	0	1	0	1	0	1	8
415	70	8.3	24	1		189	114	200	no	2b	421	1	266	1	1	1	0				135	19.7	45	135	19.7	45	0	0	0	0	0	0	0	0	0	0	0		0	2	0	0	1	1	0	1	0	0	5
418	63	9	54	1	30.1	198	149	250	rt	3a	464	0	90	1	1	1	0	137	19.7	72	141	19.1	84	4	-0.6	12	0	1	1	0	0	0	0	0	0	0	2	2	0	2	1	1	1	0	2	0	0	1	8
419	56	7.37	19	1	27.3	250	195	700	no	3a	476	0	294	1	1	0	0	446	20.5	14	95	17.5	43	-351	-3	29	0	0	0	0	0	0	0	0	0	0	0	0	1	2	0	1	3	1	1	0	0	0	9
420	72	17.8	39	1	24	161	115	50	no	2c	455	0	455	0	0	0	1	145	14.7	33	63	18.8	53	-82	4.1	20	2	2	2	2	1	1	2	3	1	1	17	5	0	2	1	2	3	0	1	1	0	1	11
421	73	5.4	35	1	20.3	151	95	200	no	2c	83	1	16	1	1	0	0	327	14.5	44	152	10	73	-175	-4.5	29	1	1	1	0	0	2	0	0	0	0	5	1	1	1	0	1	1	2	0	0	0	0	6
422	67	4.55	31	1	24.2	184	140	50	no	2b	39	1	4	1	1	0	0	396	36.6	36	154	14.1	24	-242	-22.5	-12													1	2	0	0	0	2	1	1	1	1	9
423	65	9.35	16	1	31	183	135	400	no	2c	448	0	1	1	1	1	1	251	10.6	28	39	18.2	19	-212	7.6	-9	0	1	2	0	1	2	2	0	0	0	8	3	2	2	1	1	3	1	0	0	0	0	10
425	74	9.618	18	1	19.4	204	161	150	no	2c	464	0	10	1	0	0	0	269	18	19	81	8.4	45	-188	-9.6	26	2	2	2	0	0	3	1	1	0	0	11	1	1	2	3	2	2	2	2	2	2	2	20
426	60	9.68	41	1	26.6	307	261		no	2c	288	1	29	1	0	0	1	237	4.8	231	155	8.8	30	-82	4	-201	2	1	1	1	0	2	1	0	0	0	8	4	2	1	1	1	0	0	0	0	0	0	5
430	75	8	25	1	25	173	127	0	no	3a	191	1	99	1	0	0	0	335	18.7	24	472	37.2	50	137	18.5	26	1	1	0	0	0	0	0	1	0	0	3	1	2	0	1	0	1	0	0	1	0	0	5
432	68	9.37	28	1	21.7	209	150	400	no	3a	306	1	1	1	0	0	0	290	19	29	176	11.5	0	-114	-7.5	-29	1	1	1	0	0	0	2	2	0	1	8	4	1	1	1	1	0	1	2	1	2	0	10
433	68	5.8	20	1	24.9	156	112	400	no	2a	483	0	274	1	1	0	0	60	4.6	48	17	8.3	23	-43	3.7	-25	2	2	2	0	0	2	2	2	0	0	12	4	3	2	1	1	1	2	3	1	0	0	14
434	73	31.6	41	1	26.2	250	203	200	no	2c	456	0	455	0	1	1	0	246	27.9	107	16	8.1	10	-230	-19.8	-97	0	2	0	0	0	1	1	1	0	0	5	3	0	3	0	0	1	1	1	1	0	0	7
435	68	6.06	35	1	25.2	185	128	250	rt	2c	250	1	85	1	1	0	0	238	12.6	44	110	18.8	20	-128	6.2	-24	2	1	1	0	0	1	0	1	0	0	6	4	2	1	0	1	2	1	0	1	0	0	8
436	67	4.29	34	1	22.5	188	131	200	0	2c	330	1	55	1	1	0	0	124	9.9	60	101	15	47	-23	5.1	-13	2	2	1	0	0	1	0	1	0	0	7	4	2	3	1	1	1	0	0	1	0	1	10
437	67	4.8	41	1	20.3	261	200	200	0	2b	61	1	7	1	0	0	0	210	13	12	75	5.7	11	-135	-7.3	-1	1	2	0	0	0	1	0	0	0	2	6	4	1	3	2	1	2	1	0	0	0	2	12
439	75	7.42	14	1	21.2	181	128	900	rt	2c	86	0	74	1	1	1	0	149	9.5	0	128	25.2	25	-21	15.7	25	1	2	0	0	0	1	1	0	0	0	5	2	2	2	1	0	1	0	1	1	0	0	8
440	70	5.22	20	1	25.1	175	132	100	no	2c	450	0	69	1	0	0	0	60	6.8	42	87	21	49	27	14.2	7	0	3	1	0	0	0	0	2	0	0	6	3	0	3	1	2	3	0	1	0	0	1	11
441	69	13.9	60	1	26	220	178	500	no	3a	427	0	215	1	1	0	1	447	17.6	340	355	27	90	-92	9.4	-250	1	1	0	0	0	0	0	1	0	0	3	1	0	1	0	1	2	0	0	1	0	0	5
442	62	8.7	22	1	21.8	142	98	150	no	3a	71	1	42	1	0	0	0	190	8.5	15	258	15.5	0	68	7	-15	1	0	0	0	0	0	0	1	0	0	2	1	1	0	0	1	1	0	1	1	0	0	5
443	71	5.13	40	2	24.8	172	130	250	no	3b	134	1	68	1	1	1	0	340	6.2	60	218	13	44	-122	6.8	-16	1	1	1	0	0	0	1	0	0	0	4	2	1	2	0	1	1	0	0	0	0	0	5
444	60	4.36	14	1	30.5	197	158	250	no	2c	197	1	116	1	0	0	0	127	6.3	70	28	7.4	20	-99	1.1	-50	0	0	0	0	0	1	1	0	0	0	2	3
445	64	6.1	22	1	25	266	192	400	lt	2c	57	1	28	1	1	0	0	72.2	7.1	80	143	25	32	70.8	17.9	-48	1	0	0	0	0	0	1	0	0	0	2	0	2	2	1	1	1	1	1	0	1	0	10
446	65	17.5	14	1	30.5	208	160	400	lt	2c	158	1	11	1	1	0	1	163	17.2	37	70	29.9	43	-93	12.7	6	1	1	1	1	0	3	0	0	0	0	7	5	1	2	2	0	2	1	0	1	3	3	15
447	75	5.47	22	1	25.9	177	130	300	no	2c	339	1	85	1	0	1	0	570	14.9	155	144	29	26	-426	14.1	-129	1	1	0	0	0	2	1	1	0	0	6	3	1	2	1	1	0	0	0	3	0	1	9
449	65	16.05	40	2	21	305	240	500	no	2c	443	0	72	1	0	0	0	762	17.6	20	131	7.4	28	-631	-10.2	8	0	1	0	0	0	2	0	0	0	0	3	3	0	2	1	0	2	2	0	1	0	0	8
450	70	8.78	24	1	26.7	177	139	100	lt	2c	332	1	151	1	1	0	0	108	7.6	35	310	44	46	202	36.4	11	1	0	0	0	0	2	0	0	0	0	3	2	0	1	1	0	2	0	0	0	0	0	4
451	64	5.84	26	1	23.9	193	139	400	no	3a	363	1	5	1	0	0	0	207	15.4	54	211	20.7	26	4	5.3	-28	1	1	1	0	0	0	0	0	0	0	3	2	2	2	1	0	1	0	0	0	0	0	6
452	72	7.15	40	2	20.7	302	239	650	no	2c	438	0	389	1	0	0	0	464	32.7	30	205	23.2	15	-259	-9.5	-15	1	0	0	0	0	0	0	0	0	0	1	0	2	1	2	1	3	1	1	1	0	0	12
453	72	11.7	76	2	22.6	325	233	400	no	2b	4	1	0	1	0	0	0	307	7.9	123	348	28.9	0	41	21	-123	1	0	0	3	0	1	0	1	0	0	6	4	0	1	0	0	0	0	1	0	0	0	2
454	71	5.16	26	1	17.9	134	110	0	no	2b	4	1	4	1	0	0	0	131	16	24	138	12.3	24	7	-3.7	0	2	1	0	0	0	0	0	0	0	2	5	5	2	1	0	1	0	0	0	1	0	0	5
455	73	10.18	54	2	31.9	250	208	1200	no	2c	457	0	6	1	0	0	0	193	25.4	26	100	42	33	-93	16.6	7	2	1	2	0	0	0	0	0	0	0	5	1	3	3	2	1	1	0	2	1	0	0	13
456	59	14	36	1	24	162	128	400	rt	2c	138	1	1	1	0	0	0	122	11.8	10	100	39.7	99	-22	27.9	89	1	0	0	0	0	0	0	0	0	0	1	1	2	1	1	1	0	0	0	1	0	0	6
457	69	6.4	28	2	21.9	237	180	300	no	2c	305	1	3	1	0	0	0	93	6.3	0	84	7.4	29	-9	1.1	29	1	1	0	0	0	0	0	1	0	0	3	1
459	59	5.28	17	1	22.5	277	162	650	no	2c	161	1	3	1	0	0	0				344	54.3	20	344	54.3	20	1	0	0	0	0	0	0	0	0	0	1	2	2	1	0	0	1	0	0	0	0	0	4
464	68	7.66	40	1	26.1	222	162	650	lt	2a	147	1	24	1	0	1	0	432	10.6	17	318	18.4	49	-114	7.8	32	1	1	1	0	0	1	1	0	0	0	5	3	1	1	1	1	1	0	1	1	0	0	7
466	75	4.74	22	1	27.1	211	155	200	no	2c	269	1	17	1	1	0	0	341	22.4	105	243	20.7	73	-98	-1.7	-32	0	1	1	0	0	2	0	1	0	0	5	3	1	0	1	1	1	1	1	1	0	1	8
467	65	5.42	31	1	27.3	269	199	400	no	2c	459	1	1	1	0	0	0	210	14.3	33	94	11.3	29	-116	-3	-4	1	0	0	0	0	1	0	0	0	0	2	5	1	0	1	0	0	1	0	0	0	0	3
468	67	6.98	40	1	22	208	156	450	lt	2c	19	1	2	1	0	0	0	180	16.5	69	151	27.1	40	-29	10.6	-29	0	0	0	1	1	3	0	0	0	0	5	5	1	0	1	1	0	0	0	0	0	0	3
469	71	17	32	1	26.2	153	100	250	no	3b	236	1	3	1	0	0	0	201	23.5	14	180	15.6	11	-21	-7.9	-3	2	0	1	0	0	2	0	1	0	0	6	4	1	1	1	0	2	0	1	1	0	0	7
470	73	8.92	74	1	23.5	248	148	470	no	3a	65	1	19	1	0	0	0	65	8.4	84	138	9.9	46	73	1.5	-38	3	3	1	1	0	1	0	2	0	0	11	3	2	2	2	1	1	2	1	2	1	0	14
471	57	11.5	50	1	31.7	274	199	700	no	2c	284	0	4	1	0	0	0	299	17.7	148	166	12.6	17	-133	-5.1	-131	1	1	1	0	0	2	1	0	0	0	6	3	1	1	0	0	1	1	1	0	0	0	5
472	73	8.9	75	1	20	176	122	100	no	2c	50	1	25	1	0	0	0	39	4	120	115	7	40	76	3	-80	1	1	1	0	0	2	1	1	0	0	7	3
473	71	8.26	39	2	21.2	292	230	350	no	3a	264	1	121	1	0	0	0	32	3.5	25	106	8.6	18	74	5.1	-7	1	3	1	0	0	1	0	0	0	0	6	3	1	2	0	0	0	1	0	0	0	0	4
474	75	7.92	14	2	23.7	210	154	150	no	3a	364	0	73	1	0	0	0	145	9.9	122	236	26.8	59	91	16.9	-63	0	2	0	0	0	2	1	0	0	0	5	0
477	52	6.63	28	1	25.9	284	209	400	no	2c	305	0	8	1	1	0	0	257	19.4	21	195	15.2	20	-62	-4.2	-1	1	0	0	0	0	1	1	1	0	0	4	3	1	1	0	0	0	1	1	1	0	0	5
479	66	13	24	NA	20.7	155	110	150	no	3a	142	1	43	1	0	0	0				186	12	39	186	12	39													2	2	1	0	1	1	0	0	0	0	7
484	67	9.23	31	2	23.7	238	187	100	no	3b	4	1	1	1	1	0	0	106	9.2	67	38	7.6	34	-68	-1.6	-33	1	1	1	0	0	0	0	2	0	0	5	6	1	1	1	1	1	0	0	0	0	0	5
485	68	9.55	44	1	24.8	274	214	450	no	2c	331	0	180	1	0	0	0	100	8.8	10	102	18.7	51	2	9.9	41	2	1	0	0	0	1	1	1	0	0	6	4	1	2	1	2	1	1	1	1	0	0	10
486	67	5	60	1	19.3	196	156	300	no	2a	180	1	86	1	1	1	0	146	5.9	156	164	23.2	37	18	17.3	-119	1	2	2	0	0	3	3	1	1	2	15	5	1	1	2	1	3	0	1	1	0	1	11
487	63	4.3	25	1	22.2	244	162	70	rt	2a	63	1	2	1	0	0	0	265	12.8	30	138	24.9	0	-127	12.1	-30	1	1	1	0	0	2	0	0	0	0	5	3	1	1	1	0	0	0	0	0	0	0	3
488	76	11.17	49	1	24.8	276	191	230	no	2c	235	0	93	1	1	0	0	30.2	4.4	0	25	4.7	23	-5.2	0.3	23	2	3	2	1	0	0	0	1	0	0	9	5	3	3	3	3	2	0	0	0	0	0	14
489	66	4.69	21	1	24.8	238	152	0	no	2c	30	1	24	1	1	0	0	392	11.2	216	252	15.8	20	-140	4.6	-196	0	1	1	0	0	1	0	1	0	0	4	3	2	1	0	0	1	2	0	1	0	0	7
493	54	4.85	14	2	30.7	192	113	463	lt	2a	30	1	30	1	1	0	0	354	17.1	55	143	26.7	37	-211	9.6	-18	0	0	0	0	0	0	0	0	0	0	0	0
494	61	14.77	88	1	24.5	191	159	770	no	2c	219	1	3	1	0	0	0	542	20.5	76	402	46.2	40	-140	25.7	-36	1	0	0	0	0	2	0	1	0	0	4	3	0	1	1	0	1	1	1	1	0	0	6
495	65	4.5	25	1	21.5	206	143	100	rt	2b	325	0	325	0	0	0	0	147	10.9	0	236	33	0	89	22.1	0	2	2	0	0	0	1	0	3	0	0	8	0	1	0	0	0	2	0	0	0	0	0	3
497	66	5.4	24	3	25.5	250	191	130	no	3a	319	0	64	1	0	0	0	35	8.1	42	332	17.9	45	297	9.8	3	0	0	0	0	0	0	1	1	0	0	2	0
499	64	5.54	19	1	22.4	166	117	1400	rt	2c	121	0	121	0	1	0	0	394	30.8	81	227	22.8	28	-167	-8	-53	2	1	2	0	0	1	0	0	2	1	9	5
501	62	9.66	45	1		233	152	600	lt	2b	303	0	303	0	1	1	0	222	17.3	224	72	12.6	32	-150	-4.7	-192	2	2	2	0	0	1	1	3	0	0	11	6	0	2	0	2	2	1	1	1	0	0	9
503	62	4.5	18.2	1	20.4	197	110	35	no	2a	296	0	23	1	0	0	0	101	5.1	18	141	10.6	14	40	5.5	-4	0	0	0	0	0	3	0	3	1	0	7	4	1	0	1	1	1	0	0	0	1	1	6
505	69	4.59	20	1	25	248	193		lt	2c	151	0	105	1	1	0	0	523	15.3	40	424	26.4	72	-99	11.1	32	1	1	0	0	0	2	1	2	0	0	7	5
506	63	3.3	25	1		247	184	100	lt	3a	158	0	6	1	0	0	0	89	11.7	26	103	20.1	37	14	8.4	11	0	2	0	0	0	1	0	0	0	0	3	3
509	68	13.2	25.8	2	22.8	272	225	0	rt	3a	205	1	31	1	0	0	0	97.2	10.2	17	57	13.6	39	-40.2	3.4	22	1	1	1	0	0	1	2	3	0	0	9	4	1	1	2	0	0	1	3	2	0	0	10
510	62	16.96	30	2	21.1	161	127	200	no	2c	113	1	82	1	0	0	0		8	50	165	14.6	12	165	6.6	-38	1	2	1	0	0	1	1	0	0	0	6	3	1	2	1	0	1	1	0	0	0	0	6
512	61	7.84	28	1	23.3	248	202	450	no	3a	219	0	171	1	0	0	0	140	28	32	75.2	24.4	0	-64.8	-3.6	-32	1	1	1	0	1	2	0	1	0	0	7	3	2	2	1	2	3	2	2	1	0	0	15
513	71	10	28	1	26.3	140	100	130	no	3a	22	1	1	1	0	1	0	240	14.4	30	491	28	53	251	13.6	23	0	0	0	0	0	1	0	0	0	0	1	1	0	0	0	0	0	0	0	0	0	0	0
514	68	4.59	16	1	21.4	212	193	300	rt	2c	161	1	83	1	1	0	0	87	10.3	38	33	3.6	21	-54	-6.7	-17	2	2	1	1	0	0	0	0	0	0	6	3	0	2	1	1	3	3	0	0	0	0	10
515	74	11.3	20	1	19.7	143	105	5	no	2c	303	0	107	1	0	0	0	130	6.3	66	191	16.1	31	61	9.8	-35	2	2	1	0	0	1	0	1	0	0	7	2	0	2	1	0	2	1	0	0	1	0	7
516	73	9.03	19.7	1	22.9	196	156	100	lt	3b	226	0	226	0	0	0	0	249	20.1	10	337	12.9	15	88	-7.2	5	1	0	2	1	0	3	3	3	0	0	13	4	1	1	1	1	2	1	3	2	0	1	13
517	60	6.3	30	1	23.5	357	285	880	no	2c	200	1	123	0	1	0	0	207	13	78	148	13.7	14	-59	0.7	-64	0	0	0	0	0	0	0	0	0	0	0	0	0	0	0	0	0	0	0	0	0	0	0
518	65	4.48	28	1	22.9	219	177	450	lt	2c	135	0	153	1	0	0	0	377	21.4	12	248	17.7	34	-129	-3.7	22	1	2	2	0	0	0	0	0	0	0	5	3	1	2	0	0	1	2	2	1	0	0	9
520	58	4.22	27.7	1	26.3	195	117	300	no	2c	289	0	80	1	0	0	1	28.5	3.1	58	109	39	20	80.5	35.9	-38	1	1	2	0	0	3	0	1	0	0	8	4	2	2	0	0	1	0	3	1	0	0	9
521	71	5.4	19	1	22.8	171	120	205	no	2c	121	0	29	1	0	0	0	226	15.8	72	65	25.8	38	-161	10	-34	1	1	0	0	0	0	0	0	0	0	2	1	1	1	1	0	1	0	1	0	0	0	5
522	71	9.88	19	2	24.8	191	152	50	no	2c	207	1	30	1	1	0	0	219	10.2	18	127	7.7	14	-92	-2.5	-4	0	1	0	0	0	1	0	0	0	0	2	1	0	1	1	0	0	2	1	0	0	0	5
523	68	10.9	16	1	19.9	255	217	200	no	2c	178	1	178	1	0	0	0	247	23.4	0	121	11.2	0	-126	-12.2	0	1	0	2	1	0	0	0	0	0	0	4	3	0	2	1	0	3	1	1	0	0	0	8
525	76	7.5	16	1	25.3	161	138	350	no	2c	121	0	76	1	0	0	0	168	12.3	42	147	11.8	90	-21	-0.5	48	1	2	1	1	0	2	0	0	0	0	7	4	1	2	1	0	1	1	1	1	0	0	8
528	70	8.37	36	2	25.6	172	148	200	lt	2c	51	1	44	1	0	0	0	176	12.1	28	128	16	23	-48	3.9	-5	1	2	3	0	0	0	0	0	0	0	6	3	1	2	0	0	1	0	0	2	1	1	8
530	66	8.69	32	1	21.4	178	152	230	lt	2c	240	0	112	1	0	0	0	142	6.9	0	51	5.9	25	-91	-1	25	1	1	0	0	0	1	0	1	0	0	4	1	0	1	1	1	1	1	0	1	0	0	6
531	68	7.32	37	1	24.5	339	235	1050	lt	3a	102	0	22	1	0	0	0	871	37.1	95	337	17.2	34	-534	-19.9	-61	0	1	2	0	0	1	0	0	0	0	4	1	1	1	0	0	0	0	0	0	0	0	2
532	74	4.09	20	2	18.2	126	81	0	lt	2a	184	0	92	1	1	0	0	390	13.7	68	303	20.1	54	-87	6.4	-14	1	2	0	0	0	1	0	0	0	0	4	4	1	2	2	1	2	0	1	0	0	0	9
533	70	7.4	15	1	23	244	169	350	no	3b	163	1	70	1	1	0	0	80	5.4	0	50	4.3	28	-30	-1.1	28	1	0	0	0	0	3	0	3	0	0	7	4	2	1	0	0	2	3	1	3	0	0	12
534	64	10.1	39	1	31.2	330	272	920	rt	3a	200	0	52	1	0	0	0	63	7.5	66	164	35.3	0	101	27.8	-66	1	1	1	0	0	1	2	1	0	0	7	4	2	2	0	0	1	0	0	1	0	0	6
536	69	7.02	21.7	1	20.2	216	155	50	no	3a	177	0	51	1	0	0	0	157	13.2	11	89	11.6	19	-68	-1.6	8	0	0	0	0	0	0	0	0	0	0	0	1	0	0	0	0	1	0	0	0	0	0	1
537	64	5.9	20	1	24.2	171	108	150	rt	3a	95	1	25	1	1	0	0	301	40.9	30	175	54.6	87	-126	13.7	57	1	1	0	0	0	0	1	1	0	0	4	3	0	1	0	0	1	0	2	0	0	0	4
538	66	4.7	24	1	23.8	163	121	100	no	2c	107	0	87	1	0	1	0	107	19.3	32	260	46.8	17	153	27.5	-15	0	0	0	0	0	2	0	0	0	0	2	3	2	0	1	1	1	0	1	1	0	0	7
540	67	7.7	20	1	20.8	189	115	150	lt	3a	26	1	6	1	0	1	0	95	19.3	28	272	43.2	30	177	23.9	2	0	1	1	0	0	0	1	0	0	0	3	1	0	1	1	0	0	0	1	0	0	0	3
541	67	16	18	2	20	253	185	200	no	2c	4	1	0	1	0	0	0	160	17	20	46	9.3	35	-114	-7.7	15	1	2	2	0	0	1	0	2	0	0	8	3	0	2	1	1	0	2	2	0	1	1	10
543	70	10.1	21.5	1	24.5	301	230	860	no	2c	114	0	45	1	0	0	0	391	25.1	22	298	23.6	21	-93	-1.5	-1	0	1	1	0	0	0	1	0	0	0	3	2	1	2	1	1	1	0	0	0	0	0	6
546	65	5.56	23.6	1	22.8	232	169	0	no	2c	72	0	65	1	0	1	0	80.8	5.4	16	145	18.2	18	64.2	12.8	2	1	1	0	0	0	2	1	1	0	0	6	3	0	1	1	0	1	0	1	1	0	0	5
547	48	5	17	1	20.4	171	122	100	bil	2a	64	1	16	1	1	0	0	141	13.7	30	182	24.8	24	41	11.1	-6	0	0	0	0	0	0	1	0	0	0	1	1
548	74	5	16	2	22.2	250	175	50	rt	3b	80	1	26	1	0	0	0	177	13	17	166	20	0	-11	7	-17	1	1	0	0	0	1	1	0	0	0	4	2	1	1	1	0	0	1	0	2	0	1	7
549	68	6.1	17	1	27.5	264	205	900	no	2a	109	0	109	0	1	0	1	159	11.1	43	111	42.8	50	-48	31.7	7	2	2	2	0	0	1	1	2	0	0	10	5	1	2	1	1	2	2	1	2	0	0	12
550	68	6.36	21	1	21	196	153	200	no	2b	114	0	55	1	0	0	0	82.7	7.6	15	111	17	24	28.3	9.4	9	0	0	0	0	0	1	0	1	0	0	2	3	0	0	0	0	1	1	0	0	0	0	2
551	65	6	45	1	18.9	310	255	500	no	2c	28	1	1	1	0	0	0	32	2	100	56	7.8	21	24	5.8	-79	2	2	2	2	0	3	2	2	2	1	18	5	0	1	0	0	0	1	0	0	0	0	2
552	55	8.3	17	1	22.8	257	176	600	bil	2c	81	1	3	1	1	0	0	74.3	8.3	30	970	21.7	21	895.7	13.4	-9	1	1	0	0	0	0	0	0	0	0	2	0	0	1	0	0	1	0	0	0	0	0	2
553	53	4.5	15	1	26.4	215	162	200	lt	3a	121	0	121	0	0	1	0	623	21	102	426	25.7	37	-197	4.7	-65	3	1	0	0	0	1	0	1	1	1	8	1	3	1	2	2	1	0	0	1	1	1	12
557	63	6.28	34.5	1	26.9	231	191	250	no	2c	36	1	27	1	1	0	0				361	19.1	31	361	19.1	31	1	1	0	0	0	1	0	1	0	1	5	3	2	1	1	0	1	1	1	0	0	0	7
559	65	6	36	1	30.5	188	127	100	no	2b	112	0	112	0	1	1	0	186	17	30	141	33	72	-45	16	42	2	2	2	0	0	0	0	0	0	0	6	3	2	2	1	1	2	0	1	0	0	0	9
561	69	4.36	40.2	1	28	210	158	500	no	2a	95	0	60	1	0	1	0	181	12.8	56	156	17.2	48	-25	4.4	-8	1	1	1	0	0	1	1	0	0	0	5	1	2	1	0	0	2	0	2	1	0	0	8
562	75	8.9	27	1	22.2	193	144	50	no	3a	5	1	5	1	0	0	0	295	11	23	200	10	0	-95	-1	-23	1	2	0	0	0	3	0	2	0	0	8	5	1	2	0	0	2	1	0	2	0	0	8
563	73	13	36	1	24.7	192	174	400	no	2c	109	0	109	0	1	0	0	145	11	17	50	19.1	0	-95	8.1	-17	2	3	3	2	0	1	0	1	0	0	12	5	2	3	2	3	2	3	0	1	0	0	16
564	75	4.57	27	1	22.7	138	95	50	no	2c	144	0	144	0	0	1	0	261	13.1	69	122	15.5	21	-139	2.4	-48	2	2	2	1	0	1	2	2	0	0	12	5	1	2	2	2	2	0	0	2	0	0	11
565	73	43.42	27	2	27.2	232	174	300	no	3b	142	0	142	0	0	1	0	299	10.5	172	97	15.1	61	-202	4.6	-111	0	1	0	0	0	1	0	0	0	0	2	4	0	2	2	2	2	0	1	1	0	0	10
566	66	10.3	25	1	22.9	145	109	500	lt	2c	121	0	25	1	0	0	0	85	5.3	67	138	18.5	20	53	13.2	-47	2	1	1	0	0	3	0	1	0	1	9	4	1	1	0	1	1	0	0	0	0	0	4
567	57	10	40	1	25	192	131	0	no	2c	154	0	93	1	1	0	0	129	12	23	169	27.2	16	40	15.2	-7	1	2	1	0	0	1	1	1	0	0	7	3	2	2	1	1	0	0	2	1	0	0	9
568	63	8.58	17	1	19.5	199	138	100	no	2b	44	1	23	1	0	0	0	431	18.2	0	281	14	15	-150	-4.2	15	0	1	1	0	0	0	0	0	0	0	2	3	1	2	0	0	0	0	1	0	0	0	4
572	70	4.87	22	1	28	216	155	500	no	3a	109	0	109	0	1	0	1	99	5.4	115	52.8	2.8	50	-46.2	-2.6	-65	1	0	1	1	0	1	0	0	0	0	4	2
575	70	6.98	25	NA	26.5	212	152	650	no	3a	123	0	123	0	1	0	0	227	11.6	48	380	41	87	153	29.4	39	1	1	1	0	0	1	0	0	0	0	4	1	1	1	0	0	2	0	0	0	0	0	4
576	74	8.3	48	1	22.2	189	145	300	no	3b	130	0	99	1	0	0	1	204	15.6	21	170	8.9	0	-34	-6.7	-21	2	2	1	0	0	1	1	0	0	0	7	2	1	2	1	0	1	1	1	0	1	0	8
578	70	8.66	27	1	26.8	241	162	600	no	2c	128	0	128	0	1	0	1	187	10.9	49	89	21.1	0	-98	10.2	-49	2	2	0	0	0	3	3	2	0	0	12	2	2	2	0	0	3	0	1	2	0	0	10
580	74	4.8	18	1	23.5	114	78	50	no	2b	121	0	113	1	1	0	0	160	12.4	70	91.7	17.8	0	-68.3	5.4	-70	2	2	1	0	0	1	0	1	0	0	7	6	1	2	2	1	0	0	0	0	0	0	6
583	73	14.3	39.5	1	29.7	168	127	300	rt	2a	88	0	62	1	1	1	0	206	20.2	83	285	8.8	57	79	-11.4	-26	2	0	1	0	0	1	0	0	0	0	4	4	2	1	2	2	1	3	1	1	0	0	13
584	74	10.5	33	1	27.1	159	106	200	no	2c	114	0	11	1	1	0	0	39.6	8.4	55	88	8.9	20	48.4	0.5	-35	2	3	2	1	0	2	0	2	0	0	12	5	2	3	1	0	2	2	0	0	0	0	10
588	73	6.4	38	1	23.6	149	94	0	lt	3a	116	0	116	0	0	1	0	232	20.1	51	61	12.4	15	-171	-7.7	-36	1	2	2	0	0	0	0	1	0	0	6	4
597	67	13.1	19	1	21.8	240	147	50	no	2c	43	1	3	1	0	0	0	228	16.9	0	231	25.2	0	3	8.3	0	0	1	0	0	0	0	0	0	0	0	1	1	1	1	0	0	0	0	0	0	0	0	2
[truncated: 1 more columns]
